# Supplementary material for: Tetra­kis(μ-2-phenyl­quinoline-4-carboxyl­ato-κ2 O:O′)bis­[(methanol-κO)copper(II)]
Source: Acta Crystallogr Sect E Struct Rep Online. 2012 Sep 26;68(Pt 10):m1296. doi: 10.1107/S1600536812039839 (PMC3470168; doi:10.1107/S1600536812039839)
Supplement: Supplementary file 1 [file e-68-m1296-sup1.cif]

##############################################################################
#                                                                            #
# This CIF contains the data in a paper accepted for publication in          #
# Acta Crystallographica Section E. It conforms to the requirements of       #
# Notes for Authors for Acta Crystallographica Section E, and has been       #
# peer reviewed under the auspices of the IUCr Commission on Journals.       #
#                                                                            #
# Full details of the Crystallographic Information File format               #
# are given in the paper "The Crystallographic Information File (CIF):       #
# a New Standard Archive File for Crystallography" by S. R. Hall, F. H.      #
# Allen and I. D. Brown [Acta Cryst. (1991), A47, 655-685].                  #
#                                                                            #
# The current version of the core CIF dictionary is obtainable from          #
# ftp://ftp.iucr.org/pub/cif_core.dic.                                       #
#                                                                            #
# Software is freely available for graphical display of the structure(s)     #
# in this CIF. For information consult the CIF software page                 #
# http://www.iucr.org/resources/cif/software.                                #
#                                                                            #
# This file may be used for bona fide research purposes within the           #
# scientific community so long as proper attribution is given to the journal # 
# article from which it was obtained.                                        #
#                                                                            #
##############################################################################
data_I
_audit_creation_method     SHELXL-97
_chemical_name_systematic
;
Tetrakis(\m-2-phenylquinoline-4-carboxylato-
\k^2^<i>O</i>:<i>O</i>')bis[(methanol-\k<i>O</i>)copper(II)]
;
_chemical_name_common     ?
_chemical_formula_moiety     'C66 H48 Cu2 N4 O10'
_chemical_formula_sum     'C66 H48 Cu2 N4 O10'
_chemical_formula_iupac     '[Cu2 (C16 H10 N O2)4 (C H4 O)2]'
_chemical_formula_weight     1184.16
_chemical_melting_point     ?
_symmetry_cell_setting     triclinic
_symmetry_space_group_name_H-M     'P -1'
_symmetry_space_group_name_Hall     '-P 1'
loop_
    _symmetry_equiv_pos_as_xyz
    'x, y, z'
    '-x, -y, -z'
_cell_length_a     8.9671(6)
_cell_length_b     10.5859(7)
_cell_length_c     14.7767(10)
_cell_angle_alpha     89.8000(10)
_cell_angle_beta     87.3480(10)
_cell_angle_gamma     77.3000(10)
_cell_volume     1366.86(16)
_cell_formula_units_Z     1
_cell_measurement_reflns_used     4273
_cell_measurement_theta_min     2.65
_cell_measurement_theta_max     25.51
_cell_measurement_temperature     293(2)
_exptl_crystal_description     block
_exptl_crystal_colour     green
_exptl_crystal_size_max     0.31
_exptl_crystal_size_mid     0.24
_exptl_crystal_size_min     0.17
_exptl_crystal_density_diffrn     1.439
_exptl_crystal_density_meas     ?
_exptl_crystal_density_method     'not measured'
_exptl_crystal_F_000     610
_exptl_absorpt_coefficient_mu     0.845
_exptl_absorpt_correction_type     multi-scan
_exptl_absorpt_process_details     '(SADABS; Bruker, 2007)'
_exptl_absorpt_correction_T_min     0.7796
_exptl_absorpt_correction_T_max     0.8696
_exptl_special_details     ?
_diffrn_ambient_temperature     293(2)
_diffrn_radiation_type     MoK\a
_diffrn_radiation_wavelength     0.71069
_diffrn_radiation_source     'fine-focus sealed tube'
_diffrn_radiation_monochromator     graphite
_diffrn_measurement_device_type     'Bruker APEX CCD'
_diffrn_measurement_method     '\f and \w scans'
_diffrn_detector_area_resol_mean     ?
_diffrn_reflns_number     7266
_diffrn_reflns_av_R_equivalents     0.0137
_diffrn_reflns_av_sigmaI/netI     0.0260
_diffrn_reflns_theta_min     1.38
_diffrn_reflns_theta_max     25.52
_diffrn_reflns_theta_full     25.52
_diffrn_measured_fraction_theta_max     0.978
_diffrn_measured_fraction_theta_full     0.978
_diffrn_reflns_limit_h_min     -10
_diffrn_reflns_limit_h_max     10
_diffrn_reflns_limit_k_min     -10
_diffrn_reflns_limit_k_max     12
_diffrn_reflns_limit_l_min     -17
_diffrn_reflns_limit_l_max     14
_diffrn_standards_number     ?
_diffrn_standards_interval_count     ?
_diffrn_standards_interval_time     ?
_diffrn_standards_decay_%     ?
_refine_special_details
;
Refinement of <i>F</i>^2^ against ALL reflections. The weighted <i>R</i>-factor
<i>wR</i> and goodness of fit <i>S</i> are based on <i>F</i>^2^, conventional
<i>R</i>-factors <i>R</i> are based on <i>F</i>, with <i>F</i> set to zero for
negative <i>F</i>^2^. The threshold expression of <i>F</i>^2^ >
\s(<i>F</i>^2^) is used only for calculating <i>R</i>-factors(gt) <i>etc</i>.
and is not relevant to the choice of reflections for refinement.
<i>R</i>-factors based on <i>F</i>^2^ are statistically about twice as large
as those based on <i>F</i>, and <i>R</i>- factors based on ALL data will be
even larger.
;
_reflns_number_total     4984
_reflns_number_gt     4583
_reflns_threshold_expression     I>2\s(I)
_refine_ls_structure_factor_coef     Fsqd
_refine_ls_matrix_type     full
_refine_ls_R_factor_all     0.0366
_refine_ls_R_factor_gt     0.0334
_refine_ls_wR_factor_gt     0.0858
_refine_ls_wR_factor_ref     0.0881
_refine_ls_goodness_of_fit_ref     1.056
_refine_ls_restrained_S_all     1.056
_refine_ls_number_reflns     4984
_refine_ls_number_parameters     370
_refine_ls_number_restraints     0
_refine_ls_hydrogen_treatment     constr
_refine_ls_weighting_scheme     calc
_refine_ls_weighting_details
         'calc w=1/[\s^2^(Fo^2^)+(0.0453P)^2^+0.8119P] where P=(Fo^2^+2Fc^2^)/3'
_atom_sites_solution_hydrogens     geom
_atom_sites_solution_primary     direct
_atom_sites_solution_secondary     difmap
_refine_ls_shift/su_max     0.002
_refine_ls_shift/su_mean     0.000
_refine_diff_density_max     0.479
_refine_diff_density_min     -0.297
_refine_ls_extinction_method     none
_refine_ls_extinction_coef     ?
loop_
    _atom_type_symbol
    _atom_type_description
    _atom_type_scat_dispersion_real
    _atom_type_scat_dispersion_imag
    _atom_type_scat_source
    'C' 'C' 0.0033 0.0016
                         'International Tables Vol C Tables 4.2.6.8 and 6.1.1.4'
    'H' 'H' 0.0000 0.0000
                         'International Tables Vol C Tables 4.2.6.8 and 6.1.1.4'
    'N' 'N' 0.0061 0.0033
                         'International Tables Vol C Tables 4.2.6.8 and 6.1.1.4'
    'O' 'O' 0.0106 0.0060
                         'International Tables Vol C Tables 4.2.6.8 and 6.1.1.4'
    'Cu' 'Cu' 0.3201 1.2651
                         'International Tables Vol C Tables 4.2.6.8 and 6.1.1.4'
_computing_data_collection     'SMART (Bruker, 2007)'
_computing_cell_refinement     'SAINT (Bruker, 2007)'
_computing_data_reduction     'SAINT (Bruker, 2007)'
_computing_structure_solution     'SHELXS97 (Sheldrick, 2008)'
_computing_structure_refinement     'SHELXL97 (Sheldrick, 2008)'
_computing_molecular_graphics     'SHELXTL (Sheldrick, 2008)'
_computing_publication_material     'SHELXTL (Sheldrick, 2008)'
loop_
    _atom_site_type_symbol
    _atom_site_label
    _atom_site_fract_x
    _atom_site_fract_y
    _atom_site_fract_z
    _atom_site_U_iso_or_equiv
    _atom_site_adp_type
    _atom_site_calc_flag
    _atom_site_refinement_flags
    _atom_site_occupancy
    _atom_site_symmetry_multiplicity
    _atom_site_disorder_assembly
    _atom_site_disorder_group
    C C1 0.3269(2) -0.31756(19) 0.53165(14) 0.0228(4) Uani d . 1 1 . .
    C C2 0.3333(2) -0.40391(19) 0.45686(14) 0.0232(4) Uani d . 1 1 . .
    C C3 0.2708(2) -0.51467(19) 0.47299(14) 0.0232(4) Uani d . 1 1 . .
    C C4 0.2167(2) -0.4635(2) 0.62569(14) 0.0245(4) Uani d . 1 1 . .
    C C5 0.2661(2) -0.3457(2) 0.61337(14) 0.0252(4) Uani d . 1 1 . .
    H H5 0.2569 -0.2876 0.6614 0.030 Uiso calc R 1 1 . .
    C C6 0.3893(2) -0.3828(2) 0.36841(14) 0.0283(5) Uani d . 1 1 . .
    H H6 0.4318 -0.3113 0.3570 0.034 Uiso calc R 1 1 . .
    C C7 0.3817(3) -0.4665(2) 0.29958(15) 0.0343(5) Uani d . 1 1 . .
    H H7 0.4211 -0.4526 0.2420 0.041 Uiso calc R 1 1 . .
    C C8 0.3147(3) -0.5737(2) 0.31503(16) 0.0345(5) Uani d . 1 1 . .
    H H8 0.3066 -0.6281 0.2671 0.041 Uiso calc R 1 1 . .
    C C9 0.2618(2) -0.5980(2) 0.39974(15) 0.0290(5) Uani d . 1 1 . .
    H H9 0.2195 -0.6699 0.4095 0.035 Uiso calc R 1 1 . .
    C C10 0.1622(2) -0.5001(2) 0.71649(14) 0.0280(5) Uani d . 1 1 . .
    C C11 0.2097(3) -0.6262(2) 0.74798(16) 0.0352(5) Uani d . 1 1 . .
    H H11 0.2781 -0.6872 0.7126 0.042 Uiso calc R 1 1 . .
    C C12 0.1557(3) -0.6609(2) 0.83149(17) 0.0424(6) Uani d . 1 1 . .
    H H12 0.1883 -0.7450 0.8524 0.051 Uiso calc R 1 1 . .
    C C13 0.0531(3) -0.5706(3) 0.88392(17) 0.0448(6) Uani d . 1 1 . .
    H H13 0.0158 -0.5943 0.9397 0.054 Uiso calc R 1 1 . .
    C C14 0.0061(3) -0.4456(3) 0.85373(17) 0.0437(6) Uani d . 1 1 . .
    H H14 -0.0631 -0.3853 0.8891 0.052 Uiso calc R 1 1 . .
    C C15 0.0617(3) -0.4093(2) 0.77056(16) 0.0348(5) Uani d . 1 1 . .
    H H15 0.0317 -0.3242 0.7511 0.042 Uiso calc R 1 1 . .
    C C16 0.3837(2) -0.19459(19) 0.52106(13) 0.0224(4) Uani d . 1 1 . .
    C C17 0.6511(3) -0.0701(2) 0.75173(14) 0.0278(5) Uani d . 1 1 . .
    C C18 0.7991(3) -0.0616(2) 0.77910(15) 0.0302(5) Uani d . 1 1 . .
    C C19 0.8346(3) -0.0995(2) 0.86945(15) 0.0319(5) Uani d . 1 1 . .
    C C20 0.6033(3) -0.1580(2) 0.89854(15) 0.0312(5) Uani d . 1 1 . .
    C C21 0.5550(3) -0.1164(2) 0.81085(15) 0.0299(5) Uani d . 1 1 . .
    H H21 0.4578 -0.1209 0.7938 0.036 Uiso calc R 1 1 . .
    C C22 0.9081(3) -0.0138(3) 0.72450(17) 0.0404(6) Uani d . 1 1 . .
    H H22 0.8868 0.0109 0.6652 0.049 Uiso calc R 1 1 . .
    C C23 1.0445(3) -0.0034(3) 0.75807(19) 0.0499(7) Uani d . 1 1 . .
    H H23 1.1148 0.0287 0.7216 0.060 Uiso calc R 1 1 . .
    C C24 1.0790(3) -0.0408(3) 0.84710(19) 0.0492(7) Uani d . 1 1 . .
    H H24 1.1718 -0.0328 0.8694 0.059 Uiso calc R 1 1 . .
    C C25 0.9774(3) -0.0891(3) 0.90132(17) 0.0419(6) Uani d . 1 1 . .
    H H25 1.0026 -0.1153 0.9599 0.050 Uiso calc R 1 1 . .
    C C26 0.5958(2) -0.0336(2) 0.65834(14) 0.0261(4) Uani d . 1 1 . .
    C C27 0.5007(3) -0.2130(2) 0.96154(16) 0.0369(5) Uani d . 1 1 . .
    C C28 0.4088(4) -0.2913(3) 0.9297(2) 0.0595(8) Uani d . 1 1 . .
    H H28 0.4114 -0.3103 0.8682 0.071 Uiso calc R 1 1 . .
    C C29 0.3129(4) -0.3413(4) 0.9894(2) 0.0801(12) Uani d . 1 1 . .
    H H29 0.2533 -0.3954 0.9681 0.096 Uiso calc R 1 1 . .
    C C30 0.3061(4) -0.3108(4) 1.0805(2) 0.0723(11) Uani d . 1 1 . .
    H H30 0.2397 -0.3424 1.1203 0.087 Uiso calc R 1 1 . .
    C C31 0.3971(4) -0.2339(3) 1.1124(2) 0.0565(8) Uani d . 1 1 . .
    H H31 0.3928 -0.2142 1.1739 0.068 Uiso calc R 1 1 . .
    C C32 0.4952(3) -0.1857(3) 1.05379(17) 0.0436(6) Uani d . 1 1 . .
    H H32 0.5577 -0.1347 1.0761 0.052 Uiso calc R 1 1 . .
    C C33 0.0245(3) 0.1999(3) 0.5450(2) 0.0491(7) Uani d . 1 1 . .
    H H33A -0.0514 0.2706 0.5706 0.074 Uiso calc R 1 1 . .
    H H33B -0.0003 0.1194 0.5629 0.074 Uiso calc R 1 1 . .
    H H33C 0.0268 0.2059 0.4801 0.074 Uiso calc R 1 1 . .
    N N1 0.21783(19) -0.54469(16) 0.55746(12) 0.0247(4) Uani d . 1 1 . .
    N N2 0.7381(2) -0.14840(18) 0.92751(12) 0.0331(4) Uani d . 1 1 . .
    O O1 0.29567(17) -0.09218(14) 0.55023(10) 0.0291(3) Uani d . 1 1 . .
    O O2 0.51543(16) -0.20471(13) 0.48438(10) 0.0278(3) Uani d . 1 1 . .
    O O3 0.46126(18) 0.03347(15) 0.65482(10) 0.0324(4) Uani d . 1 1 . .
    O O4 0.68533(17) -0.07591(14) 0.59207(10) 0.0290(3) Uani d . 1 1 . .
    O O5 0.17001(16) 0.20531(13) 0.57646(10) 0.0267(3) Uani d . 1 1 . .
    H H1 0.1821 0.2812 0.5735 0.040 Uiso d R 1 1 . .
    Cu Cu1 0.37041(3) 0.06756(2) 0.536332(16) 0.02076(9) Uani d . 1 1 . .
loop_
    _atom_site_aniso_label
    _atom_site_aniso_U_11
    _atom_site_aniso_U_22
    _atom_site_aniso_U_33
    _atom_site_aniso_U_12
    _atom_site_aniso_U_13
    _atom_site_aniso_U_23
    C1 0.0185(10) 0.0188(10) 0.0312(11) -0.0041(8) -0.0020(8) 0.0042(8)
    C2 0.0184(10) 0.0210(10) 0.0294(11) -0.0027(8) -0.0018(8) 0.0023(8)
    C3 0.0211(10) 0.0192(10) 0.0289(11) -0.0039(8) -0.0009(8) 0.0037(8)
    C4 0.0215(10) 0.0228(10) 0.0294(11) -0.0054(8) 0.0007(8) 0.0041(9)
    C5 0.0249(10) 0.0215(10) 0.0300(11) -0.0072(8) 0.0002(8) -0.0004(8)
    C6 0.0291(11) 0.0263(11) 0.0306(11) -0.0087(9) 0.0003(9) 0.0064(9)
    C7 0.0412(13) 0.0353(13) 0.0270(11) -0.0105(10) 0.0009(10) 0.0058(10)
    C8 0.0444(14) 0.0293(12) 0.0307(12) -0.0092(10) -0.0045(10) -0.0011(9)
    C9 0.0319(12) 0.0217(11) 0.0346(12) -0.0084(9) -0.0024(9) 0.0014(9)
    C10 0.0296(11) 0.0281(11) 0.0295(11) -0.0138(9) 0.0000(9) 0.0024(9)
    C11 0.0423(13) 0.0311(12) 0.0334(12) -0.0110(10) 0.0007(10) 0.0048(10)
    C12 0.0583(16) 0.0334(13) 0.0397(14) -0.0194(12) -0.0022(12) 0.0114(11)
    C13 0.0576(16) 0.0556(17) 0.0287(12) -0.0297(14) 0.0042(11) 0.0051(11)
    C14 0.0470(15) 0.0501(16) 0.0350(13) -0.0152(12) 0.0101(11) -0.0041(12)
    C15 0.0375(13) 0.0330(12) 0.0343(12) -0.0090(10) 0.0020(10) 0.0009(10)
    C16 0.0232(10) 0.0210(10) 0.0238(10) -0.0066(8) -0.0026(8) 0.0043(8)
    C17 0.0334(12) 0.0252(11) 0.0253(11) -0.0071(9) -0.0021(9) -0.0008(9)
    C18 0.0335(12) 0.0291(12) 0.0292(11) -0.0094(9) -0.0018(9) -0.0017(9)
    C19 0.0353(12) 0.0314(12) 0.0297(12) -0.0085(10) -0.0021(9) -0.0012(9)
    C20 0.0343(12) 0.0312(12) 0.0275(11) -0.0062(10) -0.0012(9) 0.0023(9)
    C21 0.0323(12) 0.0311(12) 0.0277(11) -0.0094(9) -0.0027(9) 0.0010(9)
    C22 0.0442(14) 0.0494(15) 0.0327(13) -0.0213(12) -0.0010(10) 0.0026(11)
    C23 0.0461(15) 0.0695(19) 0.0427(15) -0.0320(14) 0.0009(12) 0.0010(13)
    C24 0.0397(14) 0.0660(19) 0.0484(16) -0.0247(13) -0.0077(12) -0.0021(14)
    C25 0.0427(14) 0.0529(16) 0.0327(13) -0.0145(12) -0.0095(11) -0.0011(11)
    C26 0.0336(12) 0.0224(10) 0.0256(11) -0.0129(9) -0.0026(9) 0.0018(8)
    C27 0.0363(13) 0.0426(14) 0.0313(12) -0.0074(11) -0.0031(10) 0.0125(10)
    C28 0.0622(19) 0.086(2) 0.0424(16) -0.0414(17) -0.0137(14) 0.0240(15)
    C29 0.070(2) 0.128(3) 0.065(2) -0.066(2) -0.0248(17) 0.046(2)
    C30 0.0505(18) 0.112(3) 0.061(2) -0.0313(19) -0.0030(15) 0.049(2)
    C31 0.0649(19) 0.0587(18) 0.0397(15) -0.0031(15) 0.0116(14) 0.0182(13)
    C32 0.0526(16) 0.0404(14) 0.0356(13) -0.0065(12) 0.0034(11) 0.0096(11)
    C33 0.0239(12) 0.0522(16) 0.0721(19) -0.0098(11) -0.0035(12) 0.0147(14)
    N1 0.0232(9) 0.0217(9) 0.0299(9) -0.0066(7) 0.0005(7) 0.0035(7)
    N2 0.0389(11) 0.0341(11) 0.0266(10) -0.0081(9) -0.0031(8) 0.0025(8)
    O1 0.0305(8) 0.0200(7) 0.0375(9) -0.0089(6) 0.0078(6) 0.0006(6)
    O2 0.0236(7) 0.0204(7) 0.0407(9) -0.0085(6) 0.0020(6) 0.0017(6)
    O3 0.0341(9) 0.0381(9) 0.0232(8) -0.0040(7) -0.0006(6) 0.0037(7)
    O4 0.0327(8) 0.0311(8) 0.0232(7) -0.0068(7) -0.0026(6) 0.0011(6)
    O5 0.0229(7) 0.0185(7) 0.0385(8) -0.0044(6) -0.0001(6) 0.0005(6)
    Cu1 0.02186(14) 0.01805(14) 0.02282(14) -0.00599(10) 0.00180(9) 0.00185(9)
_geom_special_details
;
All e.s.d.'s (except the e.s.d. in the dihedral angle between two l.s. planes)
are estimated using the full covariance matrix. The cell e.s.d.'s are taken
into account individually in the estimation of e.s.d.'s in distances, angles
and torsion angles; correlations between e.s.d.'s in cell parameters are only
used when they are defined by crystal symmetry. An approximate (isotropic)
treatment of cell e.s.d.'s is used for estimating e.s.d.'s involving l.s.
planes.
;
loop_
    _geom_bond_atom_site_label_1
    _geom_bond_atom_site_label_2
    _geom_bond_site_symmetry_2
    _geom_bond_distance
    _geom_bond_publ_flag
    C1 C5 . 1.361(3) ?
    C1 C2 . 1.428(3) ?
    C1 C16 . 1.504(3) ?
    C2 C6 . 1.413(3) ?
    C2 C3 . 1.421(3) ?
    C3 N1 . 1.376(3) ?
    C3 C9 . 1.415(3) ?
    C4 N1 . 1.325(3) ?
    C4 C5 . 1.421(3) ?
    C4 C10 . 1.486(3) ?
    C5 H5 . 0.9300 ?
    C6 C7 . 1.365(3) ?
    C6 H6 . 0.9300 ?
    C7 C8 . 1.409(3) ?
    C7 H7 . 0.9300 ?
    C8 C9 . 1.362(3) ?
    C8 H8 . 0.9300 ?
    C9 H9 . 0.9300 ?
    C10 C15 . 1.390(3) ?
    C10 C11 . 1.394(3) ?
    C11 C12 . 1.383(3) ?
    C11 H11 . 0.9300 ?
    C12 C13 . 1.383(4) ?
    C12 H12 . 0.9300 ?
    C13 C14 . 1.377(4) ?
    C13 H13 . 0.9300 ?
    C14 C15 . 1.390(3) ?
    C14 H14 . 0.9300 ?
    C15 H15 . 0.9300 ?
    C16 O1 . 1.257(2) ?
    C16 O2 . 1.260(2) ?
    C17 C21 . 1.363(3) ?
    C17 C18 . 1.427(3) ?
    C17 C26 . 1.508(3) ?
    C18 C22 . 1.416(3) ?
    C18 C19 . 1.423(3) ?
    C19 N2 . 1.370(3) ?
    C19 C25 . 1.411(3) ?
    C20 N2 . 1.325(3) ?
    C20 C21 . 1.423(3) ?
    C20 C27 . 1.485(3) ?
    C21 H21 . 0.9300 ?
    C22 C23 . 1.367(4) ?
    C22 H22 . 0.9300 ?
    C23 C24 . 1.401(4) ?
    C23 H23 . 0.9300 ?
    C24 C25 . 1.367(4) ?
    C24 H24 . 0.9300 ?
    C25 H25 . 0.9300 ?
    C26 O4 . 1.256(3) ?
    C26 O3 . 1.261(3) ?
    C27 C28 . 1.388(4) ?
    C27 C32 . 1.391(3) ?
    C28 C29 . 1.387(4) ?
    C28 H28 . 0.9300 ?
    C29 C30 . 1.380(5) ?
    C29 H29 . 0.9300 ?
    C30 C31 . 1.372(5) ?
    C30 H30 . 0.9300 ?
    C31 C32 . 1.381(4) ?
    C31 H31 . 0.9300 ?
    C32 H32 . 0.9300 ?
    C33 O5 . 1.418(3) ?
    C33 H33A . 0.9600 ?
    C33 H33B . 0.9600 ?
    C33 H33C . 0.9600 ?
    O1 Cu1 . 1.9581(14) ?
    O2 Cu1 2_656 1.9674(13) ?
    O3 Cu1 . 1.9641(15) ?
    O4 Cu1 2_656 1.9812(14) ?
    O5 Cu1 . 2.1125(14) ?
    O5 H1 . 0.8340 ?
    Cu1 O2 2_656 1.9674(14) ?
    Cu1 O4 2_656 1.9812(14) ?
    Cu1 Cu1 2_656 2.6303(5) ?
loop_
    _geom_angle_atom_site_label_1
    _geom_angle_atom_site_label_2
    _geom_angle_atom_site_label_3
    _geom_angle_site_symmetry_1
    _geom_angle_site_symmetry_3
    _geom_angle
    _geom_angle_publ_flag
    C5 C1 C2 . . 119.56(18) ?
    C5 C1 C16 . . 119.45(18) ?
    C2 C1 C16 . . 120.98(17) ?
    C6 C2 C3 . . 118.79(19) ?
    C6 C2 C1 . . 124.56(18) ?
    C3 C2 C1 . . 116.57(18) ?
    N1 C3 C9 . . 118.14(18) ?
    N1 C3 C2 . . 122.63(18) ?
    C9 C3 C2 . . 119.23(19) ?
    N1 C4 C5 . . 121.68(19) ?
    N1 C4 C10 . . 117.63(18) ?
    C5 C4 C10 . . 120.69(19) ?
    C1 C5 C4 . . 120.35(19) ?
    C1 C5 H5 . . 119.8 ?
    C4 C5 H5 . . 119.8 ?
    C7 C6 C2 . . 120.5(2) ?
    C7 C6 H6 . . 119.7 ?
    C2 C6 H6 . . 119.7 ?
    C6 C7 C8 . . 120.6(2) ?
    C6 C7 H7 . . 119.7 ?
    C8 C7 H7 . . 119.7 ?
    C9 C8 C7 . . 120.4(2) ?
    C9 C8 H8 . . 119.8 ?
    C7 C8 H8 . . 119.8 ?
    C8 C9 C3 . . 120.4(2) ?
    C8 C9 H9 . . 119.8 ?
    C3 C9 H9 . . 119.8 ?
    C15 C10 C11 . . 119.2(2) ?
    C15 C10 C4 . . 120.3(2) ?
    C11 C10 C4 . . 120.4(2) ?
    C12 C11 C10 . . 120.3(2) ?
    C12 C11 H11 . . 119.8 ?
    C10 C11 H11 . . 119.8 ?
    C11 C12 C13 . . 120.0(2) ?
    C11 C12 H12 . . 120.0 ?
    C13 C12 H12 . . 120.0 ?
    C14 C13 C12 . . 120.2(2) ?
    C14 C13 H13 . . 119.9 ?
    C12 C13 H13 . . 119.9 ?
    C13 C14 C15 . . 120.2(2) ?
    C13 C14 H14 . . 119.9 ?
    C15 C14 H14 . . 119.9 ?
    C14 C15 C10 . . 120.0(2) ?
    C14 C15 H15 . . 120.0 ?
    C10 C15 H15 . . 120.0 ?
    O1 C16 O2 . . 126.46(18) ?
    O1 C16 C1 . . 116.89(17) ?
    O2 C16 C1 . . 116.64(17) ?
    C21 C17 C18 . . 119.5(2) ?
    C21 C17 C26 . . 117.53(19) ?
    C18 C17 C26 . . 122.98(19) ?
    C22 C18 C19 . . 118.7(2) ?
    C22 C18 C17 . . 124.8(2) ?
    C19 C18 C17 . . 116.4(2) ?
    N2 C19 C25 . . 117.6(2) ?
    N2 C19 C18 . . 123.4(2) ?
    C25 C19 C18 . . 119.0(2) ?
    N2 C20 C21 . . 122.3(2) ?
    N2 C20 C27 . . 117.7(2) ?
    C21 C20 C27 . . 120.0(2) ?
    C17 C21 C20 . . 120.1(2) ?
    C17 C21 H21 . . 119.9 ?
    C20 C21 H21 . . 119.9 ?
    C23 C22 C18 . . 120.7(2) ?
    C23 C22 H22 . . 119.7 ?
    C18 C22 H22 . . 119.7 ?
    C22 C23 C24 . . 120.4(2) ?
    C22 C23 H23 . . 119.8 ?
    C24 C23 H23 . . 119.8 ?
    C25 C24 C23 . . 120.5(2) ?
    C25 C24 H24 . . 119.8 ?
    C23 C24 H24 . . 119.8 ?
    C24 C25 C19 . . 120.7(2) ?
    C24 C25 H25 . . 119.6 ?
    C19 C25 H25 . . 119.6 ?
    O4 C26 O3 . . 126.5(2) ?
    O4 C26 C17 . . 117.32(19) ?
    O3 C26 C17 . . 116.17(19) ?
    C28 C27 C32 . . 119.1(2) ?
    C28 C27 C20 . . 120.9(2) ?
    C32 C27 C20 . . 120.0(2) ?
    C29 C28 C27 . . 120.2(3) ?
    C29 C28 H28 . . 119.9 ?
    C27 C28 H28 . . 119.9 ?
    C30 C29 C28 . . 120.0(3) ?
    C30 C29 H29 . . 120.0 ?
    C28 C29 H29 . . 120.0 ?
    C31 C30 C29 . . 120.0(3) ?
    C31 C30 H30 . . 120.0 ?
    C29 C30 H30 . . 120.0 ?
    C30 C31 C32 . . 120.4(3) ?
    C30 C31 H31 . . 119.8 ?
    C32 C31 H31 . . 119.8 ?
    C31 C32 C27 . . 120.2(3) ?
    C31 C32 H32 . . 119.9 ?
    C27 C32 H32 . . 119.9 ?
    O5 C33 H33A . . 109.5 ?
    O5 C33 H33B . . 109.5 ?
    H33A C33 H33B . . 109.5 ?
    O5 C33 H33C . . 109.5 ?
    H33A C33 H33C . . 109.5 ?
    H33B C33 H33C . . 109.5 ?
    C4 N1 C3 . . 118.90(17) ?
    C20 N2 C19 . . 118.18(19) ?
    C16 O1 Cu1 . . 116.67(13) ?
    C16 O2 Cu1 . 2_656 128.06(13) ?
    C26 O3 Cu1 . . 119.04(14) ?
    C26 O4 Cu1 . 2_656 125.28(14) ?
    C33 O5 Cu1 . . 122.05(15) ?
    C33 O5 H1 . . 109.7 ?
    Cu1 O5 H1 . . 112.6 ?
    O1 Cu1 O3 . . 88.25(7) ?
    O1 Cu1 O2 . 2_656 168.60(6) ?
    O3 Cu1 O2 . 2_656 89.51(6) ?
    O1 Cu1 O4 . 2_656 89.50(6) ?
    O3 Cu1 O4 . 2_656 168.63(6) ?
    O2 Cu1 O4 2_656 2_656 90.51(6) ?
    O1 Cu1 O5 . . 100.09(6) ?
    O3 Cu1 O5 . . 99.20(6) ?
    O2 Cu1 O5 2_656 . 91.30(6) ?
    O4 Cu1 O5 2_656 . 92.17(6) ?
    O1 Cu1 Cu1 . 2_656 89.46(4) ?
    O3 Cu1 Cu1 . 2_656 87.46(5) ?
    O2 Cu1 Cu1 2_656 2_656 79.27(4) ?
    O4 Cu1 Cu1 2_656 2_656 81.37(5) ?
    O5 Cu1 Cu1 . 2_656 168.47(4) ?
loop_
    _geom_torsion_atom_site_label_1
    _geom_torsion_atom_site_label_2
    _geom_torsion_atom_site_label_3
    _geom_torsion_atom_site_label_4
    _geom_torsion_site_symmetry_1
    _geom_torsion_site_symmetry_2
    _geom_torsion_site_symmetry_3
    _geom_torsion_site_symmetry_4
    _geom_torsion
    _geom_torsion_publ_flag
    C5 C1 C2 C6 . . . . 178.0(2) ?
    C16 C1 C2 C6 . . . . -0.9(3) ?
    C5 C1 C2 C3 . . . . 1.4(3) ?
    C16 C1 C2 C3 . . . . -177.41(17) ?
    C6 C2 C3 N1 . . . . 178.03(19) ?
    C1 C2 C3 N1 . . . . -5.2(3) ?
    C6 C2 C3 C9 . . . . -2.1(3) ?
    C1 C2 C3 C9 . . . . 174.67(18) ?
    C2 C1 C5 C4 . . . . 3.3(3) ?
    C16 C1 C5 C4 . . . . -177.83(18) ?
    N1 C4 C5 C1 . . . . -4.8(3) ?
    C10 C4 C5 C1 . . . . 174.91(19) ?
    C3 C2 C6 C7 . . . . 0.8(3) ?
    C1 C2 C6 C7 . . . . -175.6(2) ?
    C2 C6 C7 C8 . . . . 1.4(3) ?
    C6 C7 C8 C9 . . . . -2.5(4) ?
    C7 C8 C9 C3 . . . . 1.2(3) ?
    N1 C3 C9 C8 . . . . -179.0(2) ?
    C2 C3 C9 C8 . . . . 1.1(3) ?
    N1 C4 C10 C15 . . . . -135.3(2) ?
    C5 C4 C10 C15 . . . . 45.0(3) ?
    N1 C4 C10 C11 . . . . 44.0(3) ?
    C5 C4 C10 C11 . . . . -135.8(2) ?
    C15 C10 C11 C12 . . . . 1.0(3) ?
    C4 C10 C11 C12 . . . . -178.3(2) ?
    C10 C11 C12 C13 . . . . 0.5(4) ?
    C11 C12 C13 C14 . . . . -0.8(4) ?
    C12 C13 C14 C15 . . . . -0.2(4) ?
    C13 C14 C15 C10 . . . . 1.6(4) ?
    C11 C10 C15 C14 . . . . -2.0(3) ?
    C4 C10 C15 C14 . . . . 177.2(2) ?
    C5 C1 C16 O1 . . . . -48.6(3) ?
    C2 C1 C16 O1 . . . . 130.2(2) ?
    C5 C1 C16 O2 . . . . 130.9(2) ?
    C2 C1 C16 O2 . . . . -50.3(3) ?
    C21 C17 C18 C22 . . . . -179.1(2) ?
    C26 C17 C18 C22 . . . . 2.7(4) ?
    C21 C17 C18 C19 . . . . -1.8(3) ?
    C26 C17 C18 C19 . . . . 179.97(19) ?
    C22 C18 C19 N2 . . . . -179.2(2) ?
    C17 C18 C19 N2 . . . . 3.3(3) ?
    C22 C18 C19 C25 . . . . -0.4(3) ?
    C17 C18 C19 C25 . . . . -177.9(2) ?
    C18 C17 C21 C20 . . . . -1.1(3) ?
    C26 C17 C21 C20 . . . . 177.21(19) ?
    N2 C20 C21 C17 . . . . 3.0(3) ?
    C27 C20 C21 C17 . . . . -177.7(2) ?
    C19 C18 C22 C23 . . . . -0.4(4) ?
    C17 C18 C22 C23 . . . . 176.8(2) ?
    C18 C22 C23 C24 . . . . 0.4(4) ?
    C22 C23 C24 C25 . . . . 0.5(5) ?
    C23 C24 C25 C19 . . . . -1.4(4) ?
    N2 C19 C25 C24 . . . . -179.8(2) ?
    C18 C19 C25 C24 . . . . 1.3(4) ?
    C21 C17 C26 O4 . . . . -131.5(2) ?
    C18 C17 C26 O4 . . . . 46.7(3) ?
    C21 C17 C26 O3 . . . . 46.2(3) ?
    C18 C17 C26 O3 . . . . -135.6(2) ?
    N2 C20 C27 C28 . . . . -143.6(3) ?
    C21 C20 C27 C28 . . . . 37.0(4) ?
    N2 C20 C27 C32 . . . . 36.8(3) ?
    C21 C20 C27 C32 . . . . -142.6(2) ?
    C32 C27 C28 C29 . . . . 0.0(5) ?
    C20 C27 C28 C29 . . . . -179.6(3) ?
    C27 C28 C29 C30 . . . . 1.5(6) ?
    C28 C29 C30 C31 . . . . -1.8(6) ?
    C29 C30 C31 C32 . . . . 0.5(5) ?
    C30 C31 C32 C27 . . . . 1.0(4) ?
    C28 C27 C32 C31 . . . . -1.2(4) ?
    C20 C27 C32 C31 . . . . 178.4(2) ?
    C5 C4 N1 C3 . . . . 1.1(3) ?
    C10 C4 N1 C3 . . . . -178.63(18) ?
    C9 C3 N1 C4 . . . . -175.89(19) ?
    C2 C3 N1 C4 . . . . 4.0(3) ?
    C21 C20 N2 C19 . . . . -1.6(3) ?
    C27 C20 N2 C19 . . . . 179.0(2) ?
    C25 C19 N2 C20 . . . . 179.6(2) ?
    C18 C19 N2 C20 . . . . -1.6(3) ?
    O2 C16 O1 Cu1 . . . . 0.5(3) ?
    C1 C16 O1 Cu1 . . . . 179.94(13) ?
    O1 C16 O2 Cu1 . . . 2_656 2.0(3) ?
    C1 C16 O2 Cu1 . . . 2_656 -177.45(13) ?
    O4 C26 O3 Cu1 . . . . 5.0(3) ?
    C17 C26 O3 Cu1 . . . . -172.51(13) ?
    O3 C26 O4 Cu1 . . . 2_656 -8.3(3) ?
    C17 C26 O4 Cu1 . . . 2_656 169.13(13) ?
    C16 O1 Cu1 O3 . . . . -89.21(15) ?
    C16 O1 Cu1 O2 . . . 2_656 -10.4(4) ?
    C16 O1 Cu1 O4 . . . 2_656 79.64(15) ?
    C16 O1 Cu1 O5 . . . . 171.75(15) ?
    C16 O1 Cu1 Cu1 . . . 2_656 -1.74(15) ?
    C26 O3 Cu1 O1 . . . . 89.18(16) ?
    C26 O3 Cu1 O2 . . . 2_656 -79.64(16) ?
    C26 O3 Cu1 O4 . . . 2_656 10.5(4) ?
    C26 O3 Cu1 O5 . . . . -170.88(15) ?
    C26 O3 Cu1 Cu1 . . . 2_656 -0.36(15) ?
    C33 O5 Cu1 O1 . . . . -45.20(18) ?
    C33 O5 Cu1 O3 . . . . -135.05(17) ?
    C33 O5 Cu1 O2 . . . 2_656 135.23(17) ?
    C33 O5 Cu1 O4 . . . 2_656 44.68(17) ?
    C33 O5 Cu1 Cu1 . . . 2_656 100.3(2) ?
loop_
    _geom_hbond_atom_site_label_D
    _geom_hbond_atom_site_label_H
    _geom_hbond_atom_site_label_A
    _geom_hbond_site_symmetry_A
    _geom_hbond_distance_DH
    _geom_hbond_distance_HA
    _geom_hbond_distance_DA
    _geom_hbond_angle_DHA
    O5 H1 N1 1_565 0.83 1.95 2.784(2) 176
data_global
_journal_date_recd_electronic     2012-09-07
_journal_date_accepted     2012-09-19
_journal_name_full     'Acta Crystallographica, Section E'
_journal_year     2012
_journal_volume     68
_journal_issue     10
_journal_page_first     m1296
_journal_page_last     m1296
_journal_paper_category     QM
_journal_paper_doi     10.1107/S1600536812039839
_journal_coeditor_code     RZ5004
_publ_contact_author_name     'Junfang Guo'
_publ_contact_author_address
;
School of Materials Science and Engineering
Wuhan Institute of Technology, 430073 Wuhan, People's Republic of China
;
_publ_contact_author_email     junfangguo@yahoo.com.cn
_publ_contact_author_fax     '86-27-87195661'
_publ_contact_author_phone     '86-18971193545'
_publ_section_title
;\
Tetrakis(\m-2-phenylquinoline-4-carboxylato-\k^2^<i>O</i>:<i>O</i>')\
bis[(methanol-\k<i>O</i>)copper(II)]
;
loop_
    _publ_author_name
    _publ_author_footnote
    _publ_author_address
    'Guo, Junfang' .
;
School of Materials Science and Engineering,
Wuhan Institute of Technology, 430073, Wuhan People's Republic of China
;
    'Yan, Guoping' .
;
School of Materials Science and Engineering,
Wuhan Institute of Technology, 430073 Wuhan, People's Republic of China
;
