# Supplementary material for: Tetra­kis(μ-2-phenyl­quinoline-4-carboxyl­ato-κ2 O:O′)bis­[(methanol-κO)copper(II)]
Source: Acta Crystallogr Sect E Struct Rep Online. 2012 Sep 26;68(Pt 10):m1296. doi: 10.1107/S1600536812039839 (PMC3470168; doi:10.1107/S1600536812039839)
Supplement: Supplementary file 2 [file e-68-m1296-Isup2.hkl]

# 
# h,k,l, Fc-squared, Fo-squared, sigma(Fo-squared) and status flag 
# 
data_I
_shelx_title ' P-1 in P-1' 
_shelx_refln_list_code          4 
_shelx_F_calc_maximum      142.96 
_exptl_crystal_F_000       610.00 
_reflns_d_resolution_high  0.8248 
 
loop_ 
 _symmetry_equiv_pos_as_xyz 
 'x, y, z' 
 '-x, -y, -z' 
 
_cell_length_a     8.9671 
_cell_length_b    10.5859 
_cell_length_c    14.7767 
_cell_angle_alpha  89.800 
_cell_angle_beta   87.348 
_cell_angle_gamma  77.300 
 
_shelx_F_squared_multiplier     1.000 
 
loop_ 
 _refln_index_h 
 _refln_index_k 
 _refln_index_l 
 _refln_F_squared_calc 
 _refln_F_squared_meas 
 _refln_F_squared_sigma 
 _refln_observed_status 
   1   0   0     6520.16     7228.29    221.44 o 
   2   0   0      489.13      583.50      8.01 o 
   3   0   0     4550.23     4927.96     71.53 o 
   4   0   0      248.06      200.33      6.96 o 
   5   0   0      624.86      649.41     15.35 o 
   6   0   0      373.96      385.95     11.95 o 
   7   0   0      531.70      540.54     15.57 o 
   8   0   0      244.96      249.96      9.23 o 
   9   0   0      410.21      417.00     15.25 o 
  10   0   0        4.99        4.20      3.38 o 
  -9   1   0        9.90        9.39      3.45 o 
  -8   1   0      146.48      147.55      6.11 o 
  -7   1   0       56.03       63.12      5.34 o 
  -6   1   0      426.00      417.97     12.30 o 
  -5   1   0        0.22        2.24      1.66 o 
  -4   1   0     4915.44     5337.17     78.17 o 
  -3   1   0      248.64      218.93      6.24 o 
  -2   1   0    10477.48    12213.75    168.80 o 
  -1   1   0      924.39      966.77     21.96 o 
   0   1   0     3569.85     3825.44     57.26 o 
   1   1   0     6851.40     7706.19     79.11 o 
   2   1   0      458.26      484.20      7.05 o 
   3   1   0      262.16      223.18      6.92 o 
   4   1   0      266.27      200.06      7.78 o 
   5   1   0       86.61       76.08      3.64 o 
   6   1   0       15.68       18.09      3.25 o 
   7   1   0      616.87      592.45     11.80 o 
   8   1   0      235.28      228.11     10.68 o 
   9   1   0      566.52      545.17     18.07 o 
  10   1   0       41.02       43.37      6.35 o 
  -9   2   0      241.39      236.76     12.68 o 
  -8   2   0        2.05        3.79      3.42 o 
  -7   2   0      206.93      212.20      6.96 o 
  -6   2   0      189.02      171.24      5.73 o 
  -5   2   0       35.38       28.91      6.68 o 
  -4   2   0      516.76      510.93     12.67 o 
  -3   2   0     7232.86     7670.23     78.76 o 
  -2   2   0     9475.00    10887.53    188.19 o 
  -1   2   0    12685.62    13502.03    195.76 o 
   0   2   0     7820.28     8443.18    123.37 o 
   1   2   0     2680.22     2933.66     31.11 o 
   2   2   0     4485.02     4777.70     68.86 o 
   3   2   0       48.77       45.23      1.54 o 
   4   2   0      881.24      909.80     13.41 o 
   5   2   0     1670.27     1689.84     22.34 o 
   6   2   0     1217.31     1265.21     17.82 o 
   7   2   0      416.83      390.72      9.79 o 
   8   2   0       34.56       34.67      5.25 o 
   9   2   0      144.11      137.45      9.04 o 
  10   2   0        7.02        6.01      3.77 o 
  -9   3   0      303.19      309.96     15.12 o 
  -8   3   0      118.17      103.04      8.74 o 
  -7   3   0      252.34      247.25     11.71 o 
  -6   3   0      311.86      345.57     12.92 o 
  -5   3   0      691.53      654.56     11.09 o 
  -4   3   0      921.35      980.20     13.77 o 
  -3   3   0     2916.53     3156.01     34.52 o 
  -2   3   0     5881.21     5878.90    198.62 o 
  -1   3   0     6204.57     6752.36    101.10 o 
   0   3   0       78.35       69.42      1.81 o 
   1   3   0     5272.24     5713.29     79.39 o 
   2   3   0     2935.11     3077.87     42.22 o 
   3   3   0      124.02      155.31      4.39 o 
   4   3   0      782.61      861.52     13.26 o 
   5   3   0       63.06       47.47      4.29 o 
   6   3   0     1629.39     1651.58     35.27 o 
   7   3   0       52.71       65.51      4.45 o 
   8   3   0       18.20       16.40      3.15 o 
   9   3   0       45.53       50.61      9.32 o 
  10   3   0       35.26       28.02      5.71 o 
  -9   4   0      106.00      106.03     10.08 o 
  -8   4   0       68.90       84.71      8.87 o 
  -7   4   0      233.19      228.24     11.56 o 
  -6   4   0     1064.21     1078.90     26.23 o 
  -5   4   0      914.69      911.46     22.20 o 
  -4   4   0       99.87       76.98      5.73 o 
  -3   4   0      281.75      325.92      5.68 o 
  -2   4   0      395.89      342.51     10.47 o 
  -1   4   0      695.82      702.45     15.81 o 
   0   4   0      182.44      178.28      3.41 o 
   1   4   0       87.34       64.69      5.37 o 
   2   4   0     7671.82     8282.74     72.78 o 
   3   4   0     8015.08     9219.71     95.30 o 
   4   4   0      225.90      235.35      6.24 o 
   5   4   0     2653.44     2688.16     33.15 o 
   6   4   0     2206.91     2280.92     31.83 o 
   7   4   0      108.54      104.80      5.34 o 
   8   4   0      226.18      223.08     13.32 o 
   9   4   0      432.31      433.71     11.91 o 
  10   4   0      285.43      288.36     14.19 o 
  -8   5   0       43.84       50.26      7.60 o 
  -6   5   0       99.35       97.87      7.60 o 
  -5   5   0      591.44      597.86     17.70 o 
  -4   5   0      707.96      659.94     18.07 o 
  -3   5   0      192.94      192.38      8.53 o 
  -2   5   0        4.42        4.39      2.22 o 
  -1   5   0     2377.92     2327.27     41.00 o 
   0   5   0        3.16        2.35      0.84 o 
   1   5   0      700.17      733.50     11.50 o 
   2   5   0     9638.40    10385.46    106.40 o 
   3   5   0     1874.13     1869.05     24.29 o 
   4   5   0       73.27       64.35      3.53 o 
   5   5   0      161.05      147.14      5.50 o 
   6   5   0      535.84      499.68     11.08 o 
   7   5   0      177.41      155.50      6.57 o 
   8   5   0       84.65       89.81      5.44 o 
   9   5   0      289.10      270.17      9.53 o 
  10   5   0      193.52      208.23     12.12 o 
  -8   6   0       67.72       70.24      9.15 o 
  -6   6   0        0.44       -1.14      2.78 o 
  -5   6   0      414.14      417.43     15.14 o 
  -4   6   0      218.73      218.05     10.25 o 
  -3   6   0      596.39      620.71     17.59 o 
  -2   6   0      145.41      131.76      7.52 o 
  -1   6   0     1550.59     1552.51     31.14 o 
   0   6   0     1015.25     1065.97     13.69 o 
   1   6   0       93.79      113.27      7.80 o 
   2   6   0      566.87      523.92      7.32 o 
   3   6   0     3486.60     3781.28     37.88 o 
   4   6   0     1282.78     1329.19     19.42 o 
   5   6   0        2.69        5.28      1.99 o 
   6   6   0      625.15      616.91     28.14 o 
   7   6   0      206.28      207.69     17.61 o 
   8   6   0        6.55        7.08      2.87 o 
   9   6   0       66.07       59.87      5.26 o 
  10   6   0       57.22       62.74      5.75 o 
  -7   7   0      106.40      122.35     11.28 o 
  -6   7   0      181.86      166.71     10.40 o 
  -5   7   0      151.12      173.26     10.31 o 
  -4   7   0      326.15      327.94     13.29 o 
  -3   7   0        1.62        0.24      2.86 o 
  -2   7   0       13.38        7.26      2.97 o 
  -1   7   0     1290.48     1270.12     28.47 o 
   0   7   0     3091.42     3229.00     57.39 o 
   1   7   0      701.57      699.18     17.02 o 
   2   7   0      498.40      537.45     10.23 o 
   3   7   0      318.61      266.10      6.92 o 
   4   7   0     1056.27     1029.29     16.66 o 
   5   7   0      154.95      152.93      6.11 o 
   6   7   0      957.84      961.01     17.37 o 
   7   7   0      421.61      439.45     11.53 o 
   8   7   0      585.71      581.53     14.09 o 
   9   7   0      210.22      191.25      8.37 o 
  10   7   0       20.12       21.75      4.20 o 
  -6   8   0      377.63      353.32     17.89 o 
  -5   8   0        9.33        9.95      4.46 o 
  -4   8   0      250.01      264.00     12.75 o 
  -3   8   0      833.70      814.08     22.91 o 
  -2   8   0      113.62      118.26      8.40 o 
  -1   8   0      486.58      534.27     17.49 o 
   0   8   0     2199.37     2203.13     43.93 o 
   1   8   0      645.02      641.10     19.36 o 
   2   8   0      159.29      152.07      9.24 o 
   3   8   0      354.76      356.53     14.15 o 
   4   8   0      360.39      345.77      8.95 o 
   5   8   0      664.68      653.40     13.44 o 
   6   8   0       91.81       79.62      6.82 o 
   7   8   0     1425.96     1361.46     25.89 o 
   8   8   0      337.32      325.99     11.63 o 
   9   8   0       96.88      118.53     10.70 o 
  -5   9   0        5.72       15.67      3.79 o 
  -4   9   0      308.41      288.75     14.02 o 
  -3   9   0      458.12      428.54     16.84 o 
  -2   9   0      149.62      134.84      9.37 o 
  -1   9   0       66.71       69.38      7.43 o 
   0   9   0      145.55      133.53      9.45 o 
   1   9   0      848.55      830.04     23.71 o 
   2   9   0        3.07        2.07      3.55 o 
   3   9   0      122.63      117.08      9.22 o 
   4   9   0      893.52      936.60     16.63 o 
   5   9   0      906.78      950.05     25.00 o 
   6   9   0      601.36      584.70     13.72 o 
   7   9   0      254.91      255.49      9.24 o 
   8   9   0      285.69      279.87     10.24 o 
   9   9   0      472.69      459.29     13.67 o 
  -4  10   0        9.41        5.89      3.22 o 
  -3  10   0       60.71       60.53     10.06 o 
  -2  10   0      401.80      392.67     11.94 o 
  -1  10   0      106.89       97.96      6.28 o 
   0  10   0       16.32        9.00      2.77 o 
   1  10   0      425.53      421.16     17.18 o 
   2  10   0      127.36      133.16     10.27 o 
   3  10   0       31.45       26.12      5.92 o 
   4  10   0      437.53      433.00     18.07 o 
   5  10   0     1074.26     1092.25     30.92 o 
   6  10   0      880.41      813.00     26.62 o 
   7  10   0       33.28       25.00      6.76 o 
   8  10   0      255.16      238.29     14.86 o 
  -3  11   0      162.25      182.67      9.63 o 
  -2  11   0      474.15      467.86     19.19 o 
  -1  11   0      132.79      144.78      7.53 o 
   0  11   0        0.72        2.11      4.29 o 
   1  11   0      452.64      474.21     19.53 o 
   2  11   0      771.97      762.46     25.32 o 
   3  11   0      195.46      183.66     12.38 o 
   4  11   0      189.65      156.38     11.84 o 
   5  11   0      298.66      273.93     15.65 o 
   6  11   0      739.98      712.55     25.99 o 
   7  11   0      167.98      167.49     13.48 o 
  -1  12   0      101.48      113.20     11.18 o 
   0  12   0       14.32        9.82      5.00 o 
   1  12   0      220.24      220.55     14.10 o 
   2  12   0      676.04      663.09     24.87 o 
   3  12   0      268.44      287.56     16.54 o 
   4  12   0       13.82       27.63      7.41 o 
   5  12   0      267.27      255.24     15.74 o 
  -5 -12   1      397.94      354.34     18.69 o 
  -4 -12   1       36.96       28.70      7.49 o 
  -3 -12   1      439.19      476.13     21.04 o 
  -2 -12   1      516.36      571.50     22.91 o 
  -1 -12   1       79.70       99.89     10.53 o 
   0 -12   1        2.51       -2.00      4.33 o 
   1 -12   1       96.49      108.83     10.83 o 
  -7 -11   1      164.30      133.36     12.34 o 
  -6 -11   1      370.66      349.77     17.98 o 
  -5 -11   1      251.36      237.52     14.58 o 
  -4 -11   1      114.80      112.79     10.66 o 
  -3 -11   1       28.91       25.37      6.61 o 
  -2 -11   1     1355.66     1403.85     37.08 o 
  -1 -11   1      144.41      142.01     10.72 o 
   0 -11   1       10.31       10.10      4.93 o 
   1 -11   1      113.51      125.30     10.34 o 
   2 -11   1      239.04      253.90     14.45 o 
   3 -11   1       23.68       26.05      4.64 o 
  -8 -10   1       71.25       68.10      5.94 o 
  -7 -10   1      143.22      121.75      6.89 o 
  -6 -10   1      638.02      655.51     14.96 o 
  -5 -10   1      896.72      815.70     25.71 o 
  -4 -10   1      407.72      429.23     18.09 o 
  -3 -10   1       29.27       27.93      6.16 o 
  -2 -10   1      576.47      542.71     19.75 o 
  -1 -10   1      394.41      392.39     16.54 o 
   0 -10   1        1.33        4.52      4.11 o 
   1 -10   1       18.33       20.41      5.38 o 
   2 -10   1       79.54       76.92      8.36 o 
   3 -10   1       70.54       98.67      9.45 o 
   4 -10   1        1.75        5.38      4.59 o 
  -9  -9   1      416.84      406.35     19.83 o 
  -8  -9   1      167.94      173.79      8.21 o 
  -7  -9   1        3.99        7.68      3.06 o 
  -6  -9   1      182.75      171.49      7.37 o 
  -5  -9   1      235.50      231.65      7.92 o 
  -4  -9   1      462.32      488.88     13.56 o 
  -3  -9   1      419.80      414.48     16.37 o 
  -2  -9   1      246.44      266.82     13.07 o 
  -1  -9   1      642.71      657.25     20.72 o 
   0  -9   1      154.48      149.03      9.97 o 
   1  -9   1        5.99        4.44      3.83 o 
   2  -9   1        9.81       14.19      4.72 o 
   3  -9   1       93.40      105.56      8.89 o 
   4  -9   1      273.22      277.10     13.67 o 
   5  -9   1       24.84       19.51      5.32 o 
  -9  -8   1      133.04      145.48      7.62 o 
  -8  -8   1      451.65      446.72     12.55 o 
  -7  -8   1     1111.15     1091.12     21.06 o 
  -6  -8   1       34.09       44.27      4.31 o 
  -5  -8   1     1122.24     1036.03     17.90 o 
  -4  -8   1     1741.13     1695.74     24.29 o 
  -3  -8   1     1039.69     1032.22     16.45 o 
  -2  -8   1       21.79       21.71      4.52 o 
  -1  -8   1      671.37      704.37     20.52 o 
   0  -8   1     1789.93     1838.22     38.80 o 
   1  -8   1      209.10      181.98     10.08 o 
   2  -8   1       52.33       45.61      5.90 o 
   3  -8   1      140.38      148.95      9.63 o 
   4  -8   1      767.84      746.36     22.65 o 
   5  -8   1       54.83       65.61      7.60 o 
   6  -8   1       32.49       42.64      7.15 o 
 -10  -7   1       16.24       17.40      5.17 o 
  -9  -7   1      200.71      208.33      8.76 o 
  -8  -7   1      568.33      564.46     13.72 o 
  -7  -7   1      156.66      164.91      7.17 o 
  -6  -7   1      252.64      242.36      8.02 o 
  -5  -7   1      268.28      275.57     18.03 o 
  -4  -7   1     1131.98     1213.22     19.72 o 
  -3  -7   1     1615.49     1597.63     21.93 o 
  -2  -7   1      200.09      202.28      5.61 o 
  -1  -7   1       12.75       30.49      4.63 o 
   0  -7   1     2447.61     2588.82     48.17 o 
   1  -7   1     1588.50     1583.85     33.36 o 
   2  -7   1       51.15       34.32      5.02 o 
   3  -7   1      611.77      559.29     17.61 o 
   4  -7   1      240.34      221.30     11.39 o 
   5  -7   1      393.07      393.64     15.68 o 
   6  -7   1        0.13        1.66      3.55 o 
 -10  -6   1      141.29      143.11     10.49 o 
  -9  -6   1        2.03       -2.06      2.06 o 
  -8  -6   1        4.40        6.25      2.70 o 
  -7  -6   1      723.17      726.78     46.31 o 
  -6  -6   1      144.48      138.38      5.91 o 
  -5  -6   1      156.30      158.14      6.01 o 
  -4  -6   1      643.62      681.08     12.42 o 
  -3  -6   1     4976.74     5221.65     79.32 o 
  -2  -6   1     1816.47     1835.32     23.11 o 
  -1  -6   1      234.10      291.46      5.97 o 
   0  -6   1      307.74      271.98      4.89 o 
   1  -6   1     1068.56     1025.84     23.34 o 
   2  -6   1        9.56        7.08      2.89 o 
   3  -6   1       46.57       49.83      5.49 o 
   4  -6   1      667.93      671.51     19.53 o 
   5  -6   1        9.88        6.59      3.68 o 
   6  -6   1      121.23      127.11      9.45 o 
   7  -6   1       48.68       51.10      7.11 o 
 -10  -5   1      106.29      117.60      9.97 o 
  -9  -5   1      239.15      238.12      8.88 o 
  -8  -5   1        0.70        1.78      2.81 o 
  -7  -5   1     2548.70     2634.73     35.01 o 
  -6  -5   1      411.53      375.67     13.19 o 
  -5  -5   1     1492.29     1486.80     39.81 o 
  -4  -5   1      106.17       62.25      3.49 o 
  -3  -5   1     1695.89     1670.67     21.62 o 
  -2  -5   1     7936.59     8635.49     89.35 o 
  -1  -5   1     4479.44     5093.91     53.98 o 
   0  -5   1      101.38      103.39      2.63 o 
   1  -5   1     1998.89     2026.58     37.19 o 
   2  -5   1     1028.69      976.04     21.96 o 
   3  -5   1        6.81        8.74      3.01 o 
   4  -5   1       15.60       21.84      4.09 o 
   5  -5   1      156.14      147.76      8.59 o 
   6  -5   1       92.32      102.69      8.18 o 
   7  -5   1      126.42      102.05      8.68 o 
 -10  -4   1       88.36       81.70      8.57 o 
  -9  -4   1       10.09       12.67      3.13 o 
  -8  -4   1      271.68      259.44      8.54 o 
  -7  -4   1     1775.43     1835.64     61.12 o 
  -6  -4   1     1233.45     1238.40     19.13 o 
  -5  -4   1     1413.93     1369.57     19.67 o 
  -4  -4   1        4.70        1.12      1.63 o 
  -3  -4   1     5025.17     5673.59     60.62 o 
  -2  -4   1     6592.46     7042.76     73.16 o 
  -1  -4   1       18.36        5.80      1.09 o 
   0  -4   1        1.80        7.32      0.89 o 
   1  -4   1      702.53      615.54     14.75 o 
   2  -4   1     2859.53     2740.12     46.94 o 
   3  -4   1      349.03      336.52     13.63 o 
   4  -4   1      771.85      796.25     19.92 o 
   5  -4   1      457.58      446.26     14.99 o 
   6  -4   1      661.21      717.89     21.12 o 
   7  -4   1      569.40      588.32     19.92 o 
 -10  -3   1       12.83        8.79      4.52 o 
  -9  -3   1       96.22       95.59      8.25 o 
  -8  -3   1     1390.97     1366.13     22.66 o 
  -7  -3   1       45.05       48.79      7.64 o 
  -6  -3   1     1372.85     1389.14     20.33 o 
  -5  -3   1     2214.69     2130.96     21.06 o 
  -4  -3   1      961.43     1011.22     16.90 o 
  -3  -3   1       23.71       34.78      4.25 o 
  -2  -3   1     3432.52     3502.40     53.47 o 
  -1  -3   1     4334.75     4655.04     48.43 o 
   0  -3   1     2647.70     2898.43     46.25 o 
   1  -3   1     2011.62     2258.26     37.79 o 
   2  -3   1       11.60        4.44      0.73 o 
   3  -3   1      112.62      101.93      6.35 o 
   4  -3   1      124.83      114.65      3.80 o 
   5  -3   1      569.09      599.36     10.61 o 
   6  -3   1      271.38      283.36     12.23 o 
   7  -3   1      749.04      784.21     22.93 o 
   8  -3   1       35.33       35.51      6.24 o 
 -10  -2   1       25.16       23.67      5.66 o 
  -9  -2   1      244.03      248.41     12.14 o 
  -8  -2   1      890.17      875.60     23.02 o 
  -7  -2   1       82.96       79.02      4.49 o 
  -6  -2   1      981.14     1008.35     12.57 o 
  -5  -2   1     1722.04     1734.47     17.95 o 
  -4  -2   1      258.19      239.87      4.25 o 
  -3  -2   1        8.11       13.08      1.07 o 
  -2  -2   1      190.91      202.42      4.26 o 
  -1  -2   1     9785.06    10365.08    104.03 o 
   0  -2   1      905.79      981.32     11.31 o 
   1  -2   1     2777.30     2910.88     45.67 o 
   2  -2   1     3741.11     4099.34     97.25 o 
   3  -2   1     3923.48     3860.99     41.60 o 
   4  -2   1       29.53       15.97      1.80 o 
   5  -2   1     1843.18     2014.18     26.79 o 
   6  -2   1       81.28       83.95      5.84 o 
   7  -2   1      201.33      206.55      6.94 o 
   8  -2   1       96.32       84.97      8.44 o 
 -10  -1   1        0.11        1.38      3.21 o 
  -9  -1   1       99.60      100.76      7.77 o 
  -8  -1   1      328.72      298.65     12.21 o 
  -7  -1   1      652.16      662.34     17.63 o 
  -6  -1   1       82.83       81.05      3.79 o 
  -5  -1   1      546.69      492.74      7.45 o 
  -4  -1   1     1189.83     1084.95     11.95 o 
  -3  -1   1      649.69      605.49      7.15 o 
  -2  -1   1       14.71       17.04      1.71 o 
  -1  -1   1     6824.48     7638.60     77.19 o 
   0  -1   1       21.63       21.64      1.01 o 
   1  -1   1      293.13      260.86      5.10 o 
   2  -1   1     4743.88     5377.41     75.76 o 
   3  -1   1      869.46      799.29     14.73 o 
   4  -1   1     6098.83     6660.24     95.98 o 
   5  -1   1      144.61      123.04      5.77 o 
   6  -1   1     1102.97     1081.29     22.48 o 
   7  -1   1       37.87       47.85      4.80 o 
   8  -1   1      118.54      124.94      7.75 o 
   9  -1   1      112.66      135.83      8.76 o 
 -10   0   1       66.91       83.29      8.03 o 
  -9   0   1        1.17       -0.04      2.63 o 
  -8   0   1      260.19      255.33     15.52 o 
  -7   0   1      164.14      159.76      5.82 o 
  -6   0   1      497.93      509.87     10.14 o 
  -5   0   1      646.78      655.66     11.05 o 
  -4   0   1     1622.85     1624.05     28.19 o 
  -3   0   1     2118.36     2156.79     34.36 o 
  -2   0   1       19.32       14.88      1.16 o 
  -1   0   1     4853.71     5291.43     53.99 o 
   0   0   1    10891.37     9691.00    147.10 o 
   1   0   1     2881.75     3151.39     45.07 o 
   2   0   1    20437.06    21418.13    308.53 o 
   3   0   1     2385.93     2497.52     38.46 o 
   4   0   1      707.54      671.55     14.45 o 
   5   0   1        5.73        4.24      1.98 o 
   6   0   1       11.07       12.53      2.95 o 
   7   0   1     1018.84     1042.77     23.49 o 
   8   0   1      400.82      377.55     13.42 o 
   9   0   1      170.92      185.34     10.14 o 
  -9   1   1       32.23       28.08      5.04 o 
  -8   1   1       37.16       37.81      3.74 o 
  -7   1   1       58.85       65.78      4.16 o 
  -6   1   1      109.02       97.21      7.72 o 
  -5   1   1      119.09      120.39      5.81 o 
  -4   1   1      622.85      676.01     14.41 o 
  -3   1   1     7268.06     7692.33    108.68 o 
  -2   1   1      603.89      645.71     11.61 o 
  -1   1   1     2651.34     3069.48     26.39 o 
   0   1   1     1357.00     1424.32     12.94 o 
   1   1   1      102.79      114.86      2.42 o 
   2   1   1     8495.47     9258.61     93.53 o 
   3   1   1     1510.47     1522.92     18.66 o 
   4   1   1     1769.27     1868.67     23.21 o 
   5   1   1       46.74       33.16      2.81 o 
   6   1   1       29.24       35.88      4.22 o 
   7   1   1       41.41       41.60      4.78 o 
   8   1   1      134.33      133.10      8.25 o 
   9   1   1      377.69      339.28     13.89 o 
  10   1   1      120.90      109.91      8.83 o 
  -9   2   1      178.06      170.91     11.33 o 
  -8   2   1       38.33       30.51      5.49 o 
  -7   2   1       62.66       59.96      4.35 o 
  -6   2   1      364.84      363.95      8.39 o 
  -5   2   1       18.91        9.33      1.71 o 
  -4   2   1      648.73      692.63     10.66 o 
  -3   2   1     3813.37     4018.15     42.73 o 
  -2   2   1     3601.22     3858.92     40.46 o 
  -1   2   1     7778.72     8630.64     87.26 o 
   0   2   1    13707.82    14473.18    121.95 o 
   1   2   1     7374.02     7938.13     66.22 o 
   2   2   1     1942.55     2169.60     33.40 o 
   3   2   1     1822.55     1926.11     22.88 o 
   4   2   1     1567.45     1623.94     20.83 o 
   5   2   1     1060.27     1002.65     15.39 o 
   6   2   1     1582.84     1686.44     23.59 o 
   7   2   1      192.44      191.77      8.16 o 
   8   2   1      446.91      415.30     14.66 o 
   9   2   1      424.42      409.27     15.50 o 
  10   2   1      252.24      234.39     12.36 o 
  -9   3   1      235.52      234.50     13.50 o 
  -8   3   1      127.41      122.35      9.45 o 
  -7   3   1      214.86      205.54     11.31 o 
  -6   3   1      367.32      381.07      8.53 o 
  -5   3   1      400.04      354.88      8.65 o 
  -4   3   1      140.10      153.96      4.37 o 
  -3   3   1     1674.11     1960.17     22.64 o 
  -2   3   1     2896.22     3001.72     32.20 o 
  -1   3   1      136.50      102.14      2.34 o 
   0   3   1     3559.70     3973.24     34.28 o 
   1   3   1     1470.57     1479.80     14.02 o 
   2   3   1     4309.52     4318.60     37.46 o 
   3   3   1        7.97       16.46      1.92 o 
   4   3   1       58.06       63.43      3.41 o 
   5   3   1        8.50        4.19      1.70 o 
   6   3   1      546.35      505.19     10.76 o 
   7   3   1      708.26      698.43     13.86 o 
   8   3   1       95.02       82.05      6.77 o 
   9   3   1      263.49      246.77      8.93 o 
  10   3   1      151.65      136.16      9.99 o 
  -9   4   1       98.15      106.51     10.34 o 
  -8   4   1      130.86      115.44      9.71 o 
  -7   4   1       72.58       69.51      7.62 o 
  -6   4   1      558.06      565.24     16.77 o 
  -5   4   1      228.37      205.32      9.17 o 
  -4   4   1       73.00       61.30      3.34 o 
  -3   4   1      237.06      261.70      5.17 o 
  -2   4   1     3657.11     3784.71     53.96 o 
  -1   4   1     2998.18     3106.38     74.18 o 
   0   4   1     1219.28     1428.53     16.79 o 
   1   4   1      343.88      278.91      4.30 o 
   2   4   1     5746.25     6147.14     63.66 o 
   3   4   1     5577.60     6090.11     64.84 o 
   4   4   1       29.76       25.68      2.86 o 
   5   4   1     1495.35     1546.52     22.92 o 
   6   4   1      886.91      927.78     16.01 o 
   7   4   1      254.39      249.28      8.05 o 
   8   4   1       27.68       24.86      3.57 o 
   9   4   1      141.12      142.46      7.10 o 
  10   4   1      163.69      176.70     22.75 o 
  -8   5   1      144.54      155.58     11.46 o 
  -7   5   1       25.57       27.02      5.94 o 
  -6   5   1      568.28      544.83     28.95 o 
  -5   5   1        3.47        2.56      2.91 o 
  -4   5   1       74.77       71.08      5.75 o 
  -3   5   1        0.70        3.29      2.30 o 
  -2   5   1      575.33      547.43     14.56 o 
  -1   5   1     6569.10     6791.57    104.33 o 
   0   5   1       10.92       14.56      1.28 o 
   1   5   1      152.33      145.76      3.27 o 
   2   5   1     1614.58     1631.49     16.39 o 
   3   5   1     3041.12     3052.82     28.13 o 
   4   5   1      217.81      167.89      5.54 o 
   5   5   1       97.42      108.22      6.60 o 
   6   5   1      209.84      205.46      7.09 o 
   7   5   1      197.80      191.01     10.29 o 
   8   5   1      165.03      180.08      7.38 o 
   9   5   1       61.56       72.81      5.55 o 
  10   5   1      431.41      461.42     13.44 o 
  -8   6   1       73.13       94.08     10.36 o 
  -7   6   1      402.00      372.32     17.61 o 
  -6   6   1       73.65       68.50      8.10 o 
  -5   6   1      276.82      294.67     12.12 o 
  -4   6   1      144.62      130.60      7.97 o 
  -3   6   1      124.14      142.21      7.71 o 
  -2   6   1       10.00       10.08      2.99 o 
  -1   6   1     5844.34     6021.03     95.35 o 
   0   6   1     2275.75     2428.17     39.44 o 
   1   6   1       17.41        9.10      1.20 o 
   2   6   1      715.07      740.88      9.36 o 
   3   6   1      940.60      927.58     10.95 o 
   4   6   1      847.92      868.98     14.53 o 
   5   6   1       19.72       18.73      2.66 o 
   6   6   1      292.99      299.49     12.13 o 
   7   6   1      201.96      191.46      7.35 o 
   8   6   1      185.27      158.85      7.14 o 
   9   6   1      127.63      117.64      6.75 o 
  10   6   1       48.07       57.52      7.16 o 
  -7   7   1      115.87      123.62     11.37 o 
  -6   7   1        9.80       15.10      4.95 o 
  -5   7   1        0.84        1.87      2.38 o 
  -4   7   1      323.99      325.61     13.09 o 
  -3   7   1      155.62      140.72      8.33 o 
  -2   7   1        0.75        3.40      2.86 o 
  -1   7   1      744.52      742.31     19.88 o 
   0   7   1     3569.76     3550.45     43.12 o 
   1   7   1      898.60      823.37     12.80 o 
   2   7   1        7.37        9.88      1.90 o 
   3   7   1     1117.36     1159.65     17.51 o 
   4   7   1      153.31      132.29      6.34 o 
   5   7   1      367.95      349.42      9.26 o 
   6   7   1      213.07      196.11      7.37 o 
   7   7   1      135.89      116.82      6.18 o 
   8   7   1      267.03      262.23     11.36 o 
   9   7   1      486.07      491.74     13.59 o 
  10   7   1       35.87       40.86      5.21 o 
  -6   8   1      344.20      317.62     17.01 o 
  -5   8   1        8.95        8.46      4.78 o 
  -4   8   1      170.00      160.58      8.89 o 
  -3   8   1      768.18      681.39     14.90 o 
  -2   8   1      308.43      306.33     17.01 o 
  -1   8   1      372.46      369.25      9.94 o 
   0   8   1      917.29      909.86     18.92 o 
   1   8   1      996.13      981.69     16.73 o 
   2   8   1       28.42       25.77      2.90 o 
   3   8   1        9.90        7.51      2.02 o 
   4   8   1      248.44      254.09      9.12 o 
   5   8   1      259.02      257.46     12.88 o 
   6   8   1       88.95       75.60      5.12 o 
   7   8   1       46.25       37.68      4.45 o 
   8   8   1      276.94      270.57      9.72 o 
   9   8   1       20.85       27.54      6.91 o 
  -5   9   1        5.51        4.31      4.22 o 
  -4   9   1      319.65      292.83     10.35 o 
  -3   9   1      712.07      726.02     16.88 o 
  -2   9   1       51.60       49.61      8.09 o 
  -1   9   1       42.77       38.47      4.16 o 
   0   9   1      432.78      450.12     11.28 o 
   1   9   1      442.92      452.22     11.11 o 
   2   9   1      121.34      120.42      9.37 o 
   3   9   1       38.24       45.44      6.65 o 
   4   9   1      142.24      146.05      6.08 o 
   5   9   1      408.70      433.59     18.41 o 
   6   9   1       19.53       12.27      3.12 o 
   7   9   1        0.34       -1.18      2.29 o 
   8   9   1      170.53      170.03      8.14 o 
   9   9   1      199.73      200.16      9.41 o 
  -4  10   1       38.60       38.80      5.13 o 
  -3  10   1        5.87        7.61      3.55 o 
  -2  10   1      222.46      234.93     14.05 o 
  -1  10   1      194.76      191.55     15.43 o 
   0  10   1      121.92      106.75      8.26 o 
   1  10   1      196.64      208.06     12.27 o 
   2  10   1      324.37      320.87     15.10 o 
   3  10   1       83.86       79.80      8.53 o 
   4  10   1      100.22      115.33      9.63 o 
   5  10   1      348.52      350.46     16.47 o 
   6  10   1       36.95       35.01      4.29 o 
   7  10   1        3.22        3.10      2.67 o 
   8  10   1      133.76      149.37      7.98 o 
  -3  11   1      385.74      361.92     16.26 o 
  -2  11   1      294.41      307.27     11.24 o 
  -1  11   1       12.64       12.09      8.40 o 
   0  11   1        5.81       13.80      5.15 o 
   1  11   1       60.58       58.94      8.23 o 
   2  11   1      335.76      315.55     15.91 o 
   3  11   1      326.21      313.53     15.91 o 
   4  11   1       20.85       15.87      5.81 o 
   5  11   1      599.36      605.81     23.36 o 
   6  11   1       23.34       24.44      7.24 o 
   7  11   1       51.63       46.34      8.91 o 
  -1  12   1      362.73      371.69     18.09 o 
   0  12   1        8.78        4.85      4.41 o 
   1  12   1       29.70       29.57      7.02 o 
   2  12   1      203.31      217.21     13.98 o 
   3  12   1      328.47      354.62     17.98 o 
   4  12   1       47.55       60.60      9.19 o 
   5  12   1      144.73      116.35     11.69 o 
  -5 -12   2       78.54       71.90     10.29 o 
  -4 -12   2       78.76       65.57      9.67 o 
  -3 -12   2      421.98      465.21     21.19 o 
  -2 -12   2      799.78      817.40     28.21 o 
   0 -12   2       25.39       25.97      6.44 o 
   1 -12   2       78.26       74.18      9.58 o 
  -7 -11   2       21.95       18.86      6.89 o 
  -6 -11   2      466.97      488.04     21.10 o 
  -5 -11   2      117.20      106.20     10.53 o 
  -4 -11   2       67.43       57.13      8.38 o 
  -3 -11   2       20.22       12.92      5.53 o 
  -2 -11   2      143.56      154.16     11.28 o 
  -1 -11   2      420.42      379.25     17.51 o 
   0 -11   2       10.64       12.23      4.74 o 
   1 -11   2       55.68       56.59      8.57 o 
   2 -11   2      270.83      280.52     15.40 o 
   3 -11   2      296.65      294.13     15.81 o 
  -8 -10   2       28.10       28.44      5.28 o 
  -7 -10   2      246.51      245.08      9.38 o 
  -6 -10   2      182.72      165.70     11.76 o 
  -5 -10   2     1687.74     1616.45     39.73 o 
  -4 -10   2     1026.53      936.76     27.69 o 
  -3 -10   2        0.59        3.53      4.37 o 
  -2 -10   2       87.23       74.96      8.46 o 
  -1 -10   2       83.45      106.40      9.41 o 
   0 -10   2       23.25       23.36      5.68 o 
   1 -10   2       51.05       50.78      7.19 o 
   2 -10   2      125.73      133.04     10.40 o 
   3 -10   2      635.29      618.49     22.09 o 
   4 -10   2      270.45      254.51     14.19 o 
  -9  -9   2      114.73      125.23      7.70 o 
  -8  -9   2      456.58      475.69     13.25 o 
  -7  -9   2       56.58       63.89      5.40 o 
  -6  -9   2       59.73       51.37      4.61 o 
  -5  -9   2      293.03      295.07     19.94 o 
  -4  -9   2      433.39      476.17     17.96 o 
  -3  -9   2       97.10       93.91      8.42 o 
  -2  -9   2        1.91        0.99      3.19 o 
  -1  -9   2      185.07      169.02     10.55 o 
   0  -9   2      152.25      161.85     10.14 o 
   1  -9   2        4.44        1.62      3.47 o 
   2  -9   2       43.60       41.99      6.40 o 
   3  -9   2      322.73      298.50     14.15 o 
   4  -9   2      606.22      548.36     20.35 o 
   5  -9   2      299.55      294.30     15.31 o 
  -9  -8   2       87.11       97.00     14.72 o 
  -8  -8   2      328.35      324.67     10.61 o 
  -7  -8   2      653.84      643.75     14.54 o 
  -6  -8   2      542.47      518.22     12.44 o 
  -5  -8   2      283.32      258.55     12.94 o 
  -4  -8   2      350.24      311.85      8.87 o 
  -3  -8   2        8.12        8.00      2.31 o 
  -2  -8   2      138.36      152.05      9.35 o 
  -1  -8   2       66.30       78.38      7.30 o 
   0  -8   2     1310.53     1279.96     30.28 o 
   1  -8   2      276.46      260.49     11.91 o 
   2  -8   2      193.03      190.87     10.62 o 
   3  -8   2       39.10       41.56      6.27 o 
   4  -8   2      376.89      386.08     15.87 o 
   5  -8   2      292.38      295.94     14.77 o 
   6  -8   2       27.22       29.20      6.40 o 
 -10  -7   2       88.12       77.39      8.89 o 
  -9  -7   2        4.33        5.19      3.07 o 
  -8  -7   2      327.88      330.71     10.37 o 
  -7  -7   2      194.28      196.87      8.55 o 
  -6  -7   2      909.14      904.39     16.79 o 
  -5  -7   2       41.49       44.23      3.74 o 
  -4  -7   2      407.31      418.16     16.15 o 
  -3  -7   2     1038.94     1021.58     16.04 o 
  -2  -7   2       22.73       23.41      2.34 o 
  -1  -7   2       15.50       17.42      4.03 o 
   0  -7   2     1578.54     1641.08     34.39 o 
   1  -7   2     1889.52     1885.62     38.20 o 
   2  -7   2      460.12      424.04     14.99 o 
   3  -7   2      124.54      130.56      8.81 o 
   4  -7   2      166.72      158.98      9.93 o 
   5  -7   2       54.55       64.97      7.32 o 
   6  -7   2       29.09       23.43      5.71 o 
 -10  -6   2      217.93      242.64     13.57 o 
  -9  -6   2       49.58       47.59      6.72 o 
  -8  -6   2      337.32      351.81     22.17 o 
  -7  -6   2       20.87       26.39      3.59 o 
  -6  -6   2       39.09       33.68      3.53 o 
  -5  -6   2       13.40       17.52      2.63 o 
  -4  -6   2      723.87      756.19     18.17 o 
  -3  -6   2     2664.20     2702.73     33.28 o 
  -2  -6   2      143.80      103.74      3.93 o 
  -1  -6   2      102.03      138.60      4.07 o 
   0  -6   2      165.94      126.25      7.04 o 
   1  -6   2        9.83        7.39      2.82 o 
   2  -6   2      144.40      126.75      7.62 o 
   3  -6   2      148.95      145.37      8.59 o 
   4  -6   2      212.21      189.58     10.10 o 
   5  -6   2      834.28      876.53     24.42 o 
   6  -6   2      177.50      165.79     10.79 o 
   7  -6   2        1.31        1.89      3.83 o 
 -10  -5   2       34.54       34.41      6.33 o 
  -9  -5   2      190.79      192.60     11.33 o 
  -8  -5   2      317.79      292.88     24.69 o 
  -7  -5   2       10.98        8.59      2.58 o 
  -6  -5   2        5.65        7.60      2.99 o 
  -5  -5   2      669.25      634.21     12.09 o 
  -4  -5   2       74.98       94.28      4.07 o 
  -3  -5   2     3909.99     4289.57     47.71 o 
  -2  -5   2     3944.60     4073.35     44.80 o 
  -1  -5   2     3718.24     4158.52     45.01 o 
   0  -5   2        2.98        3.64      0.89 o 
   1  -5   2     2161.09     2298.18     41.56 o 
   2  -5   2       20.28        8.94      2.76 o 
   3  -5   2      655.81      630.25     17.66 o 
   4  -5   2      481.70      473.70     15.50 o 
   5  -5   2      155.24      159.48      9.56 o 
   6  -5   2     1650.51     1667.96     37.45 o 
   7  -5   2      186.77      176.66     11.37 o 
   8  -5   2       16.85       13.44      5.02 o 
 -10  -4   2       97.92       91.17      8.87 o 
  -9  -4   2      197.34      187.97     11.15 o 
  -8  -4   2       34.54       34.39      8.59 o 
  -7  -4   2       64.52       68.32      6.37 o 
  -6  -4   2     1156.67     1157.59     18.23 o 
  -5  -4   2     1785.98     1677.80     22.77 o 
  -4  -4   2      276.54      282.98      6.87 o 
  -3  -4   2     3303.18     3747.12     41.69 o 
  -2  -4   2     4952.92     5020.95     53.37 o 
  -1  -4   2        5.31        4.80      1.08 o 
   0  -4   2      111.59      162.92      3.51 o 
   1  -4   2      885.05     1009.67     21.30 o 
   2  -4   2      114.43      106.94      2.52 o 
   3  -4   2        9.72        7.95      1.13 o 
   4  -4   2      224.87      251.45     10.79 o 
   5  -4   2      110.57       89.80      7.34 o 
   6  -4   2      146.99      155.52      9.73 o 
   7  -4   2     1152.19     1352.81     33.89 o 
   8  -4   2       54.71       51.57      7.69 o 
 -10  -3   2       17.97       14.86      5.04 o 
  -9  -3   2        7.50        9.13      3.88 o 
  -8  -3   2        5.39        1.23      2.82 o 
  -7  -3   2      503.19      475.41     10.83 o 
  -6  -3   2     1245.60     1283.58     36.14 o 
  -5  -3   2     2493.57     2551.04     24.68 o 
  -4  -3   2     2132.35     2259.39     27.31 o 
  -3  -3   2       96.22      109.44      3.67 o 
  -2  -3   2      510.92      445.88      7.36 o 
  -1  -3   2     6000.27     6202.85     63.82 o 
   0  -3   2      211.03      259.75      4.49 o 
   1  -3   2      160.58      158.50      3.15 o 
   2  -3   2      123.12       79.15      2.64 o 
   3  -3   2     5345.69     5429.79     66.28 o 
   4  -3   2     3295.38     3384.76     38.18 o 
   5  -3   2      141.40      153.05      5.08 o 
   6  -3   2     1660.78     1875.48     40.16 o 
   7  -3   2      980.65     1019.43     28.25 o 
   8  -3   2      191.12      226.43     13.37 o 
 -10  -2   2      110.15      100.86      8.98 o 
  -9  -2   2       74.86       68.65      7.32 o 
  -8  -2   2      133.91      127.09      8.31 o 
  -7  -2   2       23.52       28.71      4.03 o 
  -6  -2   2      255.64      292.52      5.86 o 
  -5  -2   2     1959.41     1953.10     19.81 o 
  -4  -2   2     2377.51     2497.43     23.54 o 
  -3  -2   2       72.75       64.13      2.09 o 
  -2  -2   2      378.86      387.97     13.37 o 
  -1  -2   2     2589.58     2612.04     28.07 o 
   0  -2   2        9.64       14.71      1.05 o 
   1  -2   2     5125.57     5511.89    112.95 o 
   2  -2   2     9439.28    10081.15    102.14 o 
   3  -2   2      860.53      799.12     11.32 o 
   4  -2   2      689.97      768.67     15.16 o 
   5  -2   2       24.41       23.04      2.82 o 
   6  -2   2        6.98        7.84      2.35 o 
   7  -2   2       18.92       21.23      2.94 o 
   8  -2   2      492.59      501.61     19.79 o 
   9  -2   2        2.21        2.17      4.67 o 
 -10  -1   2        6.58       10.90      4.29 o 
  -9  -1   2      331.19      311.85     13.59 o 
  -8  -1   2     1008.61     1002.13     24.91 o 
  -7  -1   2       73.59       63.77      4.06 o 
  -6  -1   2      151.10      155.75      8.17 o 
  -5  -1   2     1152.35     1131.88     13.16 o 
  -4  -1   2     1582.19     1476.87     15.25 o 
  -3  -1   2      850.77      824.45      9.08 o 
  -2  -1   2      390.71      409.83      6.34 o 
  -1  -1   2      963.09     1052.71     12.14 o 
   0  -1   2     3397.74     3616.43     37.54 o 
   1  -1   2     6829.42     7069.74    105.35 o 
   2  -1   2     9821.09    10987.22    152.26 o 
   3  -1   2        6.71        1.38      1.18 o 
   5  -1   2     2665.93     2940.47     47.20 o 
   6  -1   2      541.18      542.48     14.43 o 
   8  -1   2      358.36      359.05     12.96 o 
 -10   0   2       22.42       30.34      5.64 o 
  -9   0   2        1.47       -2.11      2.11 o 
  -8   0   2      654.67      672.16     13.71 o 
  -7   0   2      106.84      112.07      5.06 o 
  -6   0   2      855.19      879.09     14.52 o 
  -5   0   2       31.42       36.25      2.74 o 
  -4   0   2     1190.64     1199.95     16.19 o 
  -3   0   2     1289.16     1275.15     16.06 o 
  -2   0   2     1188.57     1273.26     12.22 o 
  -1   0   2     2251.23     2500.88     26.76 o 
   0   0   2     8328.87     8232.03    114.95 o 
   1   0   2    19307.60    19867.92    280.22 o 
   2   0   2      157.19      192.55      5.32 o 
   3   0   2     5389.49     5630.18     81.23 o 
   4   0   2     1155.93     1538.04     26.94 o 
   5   0   2        4.38       11.15      2.56 o 
   6   0   2       97.75      114.93      6.42 o 
   7   0   2      299.09      296.26     11.28 o 
   9   0   2      603.47      581.00     18.50 o 
  10   0   2       90.65       83.98      7.73 o 
  -9   1   2      133.91      150.59      9.28 o 
  -8   1   2      540.12      551.74     12.40 o 
  -7   1   2      101.56      101.47      4.94 o 
  -6   1   2      876.70      882.67     16.12 o 
  -5   1   2       26.59       16.03      2.50 o 
  -4   1   2      800.07      824.63     12.52 o 
  -3   1   2     6510.60     6866.54     58.41 o 
  -2   1   2     2598.27     2772.33     24.58 o 
  -1   1   2      330.57      301.09      3.77 o 
   0   1   2       44.16       36.46      1.30 o 
   1   1   2     2372.85     2440.63     26.16 o 
   2   1   2      128.10      145.71      5.37 o 
   3   1   2       85.43       80.73      4.89 o 
   4   1   2      107.18       67.77      3.31 o 
   5   1   2       42.51       77.67      3.84 o 
   6   1   2      152.97      112.71      6.52 o 
   7   1   2        2.12        5.40      2.73 o 
   8   1   2       32.43       29.44      4.93 o 
  10   1   2      464.75      437.61     17.14 o 
  -9   2   2      484.33      516.05     19.42 o 
  -8   2   2      100.81       93.89      8.55 o 
  -7   2   2        6.11        5.21      2.05 o 
  -6   2   2      121.89      124.75      5.98 o 
  -5   2   2      540.05      549.73      8.35 o 
  -4   2   2      914.82      981.09     11.54 o 
  -3   2   2     1442.90     1590.51     15.95 o 
  -2   2   2     3482.06     3642.64     31.99 o 
  -1   2   2        1.69        0.90      0.65 o 
   0   2   2    19603.67    21049.53    321.13 o 
   1   2   2     2288.49     2295.90     20.57 o 
   2   2   2        9.03       21.25      5.22 o 
   3   2   2     2086.56     2296.63     39.11 o 
   4   2   2       27.11       28.15      4.53 o 
   5   2   2     1427.75     1320.21     18.93 o 
   6   2   2      990.69      996.83     16.49 o 
   7   2   2        9.78        9.36      2.47 o 
   8   2   2      384.34      412.89     14.92 o 
   9   2   2       66.62       74.72      7.52 o 
  10   2   2       56.38       56.03      6.85 o 
  -9   3   2      412.86      418.57     18.28 o 
  -8   3   2      271.33      247.62     13.26 o 
  -7   3   2       36.47       30.00      5.73 o 
  -6   3   2      561.09      580.81     12.86 o 
  -5   3   2      911.63      856.48     11.35 o 
  -4   3   2      313.66      336.67      5.83 o 
  -3   3   2     1290.85     1426.66     22.20 o 
  -2   3   2     7827.19     8198.79     69.18 o 
  -1   3   2      581.96      583.78      6.89 o 
   0   3   2     5905.93     6229.62     52.68 o 
   1   3   2      140.05      188.50      3.81 o 
   2   3   2        5.88        9.12      1.49 o 
   3   3   2       51.44       80.47      5.08 o 
   4   3   2     1924.08     2208.05     27.22 o 
   5   3   2      103.32      130.28      4.97 o 
   6   3   2      380.38      337.85      9.22 o 
   7   3   2     1707.09     1677.23     24.92 o 
   8   3   2      149.98      150.20      6.81 o 
   9   3   2      177.23      182.37     10.57 o 
  -9   4   2      105.67      114.13     10.87 o 
  -8   4   2      195.62      209.44     12.86 o 
  -7   4   2        0.10        2.26      3.21 o 
  -6   4   2      642.50      656.07     20.95 o 
  -5   4   2     1165.40     1136.05     18.40 o 
  -4   4   2      506.87      471.26      7.34 o 
  -3   4   2        3.14       10.15      1.43 o 
  -2   4   2     2506.02     2465.00     24.05 o 
  -1   4   2       37.30       53.71      3.53 o 
   0   4   2      291.80      244.91      6.58 o 
   1   4   2      270.95      339.57      5.07 o 
   2   4   2      264.84      248.91      5.17 o 
   3   4   2     1982.62     2052.40     34.50 o 
   4   4   2      855.49      848.21     13.69 o 
   5   4   2     1163.23     1149.94     27.72 o 
   6   4   2      396.99      383.34      9.49 o 
   7   4   2      777.19      729.48     20.00 o 
   8   4   2       15.52       11.88      2.91 o 
   9   4   2      126.00      123.40      6.81 o 
  10   4   2      253.34      232.65     14.04 o 
  -8   5   2       68.27       64.15      8.66 o 
  -7   5   2       27.55       28.34      6.44 o 
  -6   5   2      200.00      154.78     10.29 o 
  -5   5   2      207.19      193.50      7.03 o 
  -4   5   2       39.35       28.25      3.10 o 
  -3   5   2      237.85      251.28      7.16 o 
  -2   5   2       49.68       40.85      1.79 o 
  -1   5   2       30.79       57.38      2.06 o 
   0   5   2      814.56      802.12      9.52 o 
   1   5   2      380.60      403.62      5.99 o 
   2   5   2     1033.64     1007.87     11.43 o 
   3   5   2     2962.83     3118.63     36.43 o 
   4   5   2      839.12      845.86     21.04 o 
   5   5   2      234.09      233.12      7.16 o 
   6   5   2       97.42       94.91      5.06 o 
   7   5   2      276.50      270.80      8.68 o 
   8   5   2       11.30       16.96      3.61 o 
   9   5   2       69.74       54.98      7.82 o 
  10   5   2      127.17      120.93      7.18 o 
  -8   6   2       36.89       51.49      8.51 o 
  -7   6   2      423.97      407.03     18.48 o 
  -6   6   2      328.65      324.92     15.63 o 
  -5   6   2       29.33       26.18      5.71 o 
  -4   6   2     1690.53     1625.02     24.70 o 
  -3   6   2      111.30      122.04      8.87 o 
  -2   6   2      138.68      148.27      5.66 o 
  -1   6   2      168.68      138.83      5.32 o 
   0   6   2     1073.37     1083.54     14.21 o 
   1   6   2        6.00        3.45      1.28 o 
   2   6   2      143.75      138.06      3.64 o 
   3   6   2      203.73      185.33      5.66 o 
   4   6   2      169.18      142.56     16.65 o 
   5   6   2      114.52      104.37      7.92 o 
   6   6   2       14.53       13.21      3.04 o 
   7   6   2      193.41      192.05     10.37 o 
   8   6   2      160.84      165.44     10.81 o 
   9   6   2       29.61       27.65      6.33 o 
  10   6   2       50.46       47.22      5.20 o 
  -7   7   2       48.68       47.14      8.31 o 
  -6   7   2       65.09       61.28      8.23 o 
  -5   7   2       50.60       42.62      6.96 o 
  -4   7   2       35.02       40.62      4.39 o 
  -3   7   2     1150.86     1097.99     19.03 o 
  -2   7   2      194.05      174.37      7.13 o 
  -1   7   2      321.28      323.50      8.62 o 
   0   7   2     1931.96     1908.86     26.28 o 
   1   7   2     1010.89     1001.29     12.22 o 
   2   7   2      295.82      323.26      5.96 o 
   3   7   2      105.08       95.36      4.42 o 
   4   7   2      222.99      218.81      6.85 o 
   5   7   2        5.00        3.30      1.98 o 
   6   7   2       47.14       51.19      4.83 o 
   7   7   2      288.41      318.55     14.86 o 
   8   7   2      177.60      176.98      7.99 o 
   9   7   2      317.76      315.01     11.03 o 
  10   7   2       42.33       43.87      6.87 o 
  -6   8   2      221.04      224.32     14.43 o 
  -5   8   2       53.62       45.39      7.49 o 
  -4   8   2      395.31      359.16     10.72 o 
  -3   8   2      370.27      359.29     10.50 o 
  -2   8   2      281.09      285.53      8.93 o 
  -1   8   2       84.46       96.51      5.42 o 
   0   8   2     1935.78     1917.24     28.12 o 
   1   8   2     1759.11     1868.78     26.49 o 
   2   8   2      293.68      287.59      9.87 o 
   3   8   2        2.03       -0.52      2.99 o 
   4   8   2       66.84       74.07      4.39 o 
   5   8   2      327.43      313.09     13.50 o 
   6   8   2      423.68      427.79     15.28 o 
   7   8   2       52.22       46.34      4.62 o 
   8   8   2      292.67      281.86     10.14 o 
   9   8   2      350.15      367.20     12.19 o 
  -5   9   2      143.64      134.03     12.06 o 
  -4   9   2      109.89       97.63     10.01 o 
  -3   9   2     1345.62     1316.71     23.61 o 
  -2   9   2        6.41        7.96      4.50 o 
  -1   9   2      326.31      318.30     17.53 o 
   0   9   2       50.43       41.02      4.25 o 
   1   9   2      132.03      142.07     14.28 o 
   2   9   2       22.39       21.86      5.47 o 
   3   9   2        0.31        2.30      3.90 o 
   4   9   2       27.84       30.37      3.41 o 
   5   9   2        8.38       12.89      2.82 o 
   6   9   2      730.62      766.73     16.18 o 
   7   9   2        1.23       -1.39      2.28 o 
   8   9   2      122.03      135.37      7.55 o 
   9   9   2      239.21      238.41     10.06 o 
  -4  10   2       94.26       69.88      9.45 o 
  -3  10   2        3.52        1.58      2.86 o 
  -2  10   2      809.65      846.12     18.22 o 
  -1  10   2      743.97      809.26     17.37 o 
   0  10   2      185.38      173.77      7.77 o 
   1  10   2      139.78      148.07     10.36 o 
   2  10   2     1114.36     1053.82     29.11 o 
   3  10   2      222.39      214.50     12.73 o 
   4  10   2        0.44       -0.65      4.16 o 
   5  10   2        2.45        5.86      4.93 o 
   6  10   2      291.90      294.01      9.82 o 
   7  10   2      426.15      382.65     11.94 o 
   8  10   2        0.25       -0.25      2.79 o 
  -3  11   2      138.91      143.41     12.62 o 
  -2  11   2      355.19      366.45     20.78 o 
  -1  11   2       16.18       18.91      4.03 o 
   0  11   2        0.56       -0.82      4.46 o 
   1  11   2        0.54       -3.47      3.47 o 
   2  11   2      459.22      456.69     19.06 o 
   3  11   2      521.94      510.54     20.80 o 
   4  11   2       17.10       13.93      5.99 o 
   5  11   2       20.37       26.96      6.78 o 
   6  11   2       35.83       40.96      8.57 o 
   7  11   2      263.18      299.51     17.29 o 
  -1  12   2      607.35      668.28     24.68 o 
   0  12   2       94.75      113.07     11.18 o 
   1  12   2        0.41        2.30      4.93 o 
   2  12   2      156.99      151.96     12.47 o 
   3  12   2      468.01      481.32     21.21 o 
   4  12   2      192.00      195.27     13.63 o 
   5  12   2       10.80       16.47      6.74 o 
  -5 -12   3      208.14      198.05     14.51 o 
  -4 -12   3      102.75       93.97     10.90 o 
  -3 -12   3       30.19       31.35      7.69 o 
  -2 -12   3      531.64      518.44     21.88 o 
  -1 -12   3       35.83       48.39      8.42 o 
   0 -12   3        0.24       -0.30      3.96 o 
   1 -12   3       19.26       16.28      6.48 o 
  -7 -11   3       34.24       33.72      7.97 o 
  -6 -11   3      178.80      182.58     13.22 o 
  -5 -11   3      260.03      266.54     15.31 o 
  -4 -11   3      320.18      332.39     16.88 o 
  -3 -11   3       26.09       14.41      5.45 o 
  -2 -11   3       89.88       90.98      9.78 o 
  -1 -11   3      736.57      732.51     24.76 o 
   0 -11   3       59.16       63.55      8.53 o 
   1 -11   3       76.73       67.03      8.68 o 
   2 -11   3      226.03      232.69     14.02 o 
   3 -11   3      221.11      221.37     14.04 o 
  -8 -10   3      381.51      374.93     12.08 o 
  -7 -10   3       33.58       29.24      4.25 o 
  -6 -10   3        3.59        4.39      4.74 o 
  -5 -10   3      601.42      558.56     21.04 o 
  -4 -10   3      416.25      431.64     18.11 o 
  -3 -10   3       52.17       39.23      6.98 o 
  -2 -10   3      444.72      392.06     16.93 o 
  -1 -10   3      268.03      273.33     13.93 o 
   0 -10   3        2.66        8.66      4.44 o 
   1 -10   3        4.24       -2.91      2.91 o 
   2 -10   3      220.68      211.50     12.66 o 
   3 -10   3      220.04      213.59     12.90 o 
   4 -10   3      201.82      204.74     13.09 o 
  -8  -9   3      212.34      227.79     15.72 o 
  -7  -9   3      786.96      806.89     17.18 o 
  -6  -9   3       13.75       12.18      3.01 o 
  -5  -9   3        2.80       -1.44      2.09 o 
  -4  -9   3      148.25      174.62     10.75 o 
  -3  -9   3      225.59      222.03     12.17 o 
  -2  -9   3      270.56      251.26     12.90 o 
  -1  -9   3      297.33      275.63     13.20 o 
   0  -9   3      429.20      440.51     17.08 o 
   1  -9   3       30.55       33.48      5.86 o 
   2  -9   3        1.61        3.98      3.42 o 
   3  -9   3      290.51      280.45     14.00 o 
   4  -9   3      380.51      359.44     16.62 o 
   5  -9   3      212.89      222.31     13.20 o 
  -9  -8   3       16.34       15.44      4.97 o 
  -8  -8   3      786.54      777.12     17.09 o 
  -7  -8   3      575.76      565.20     13.60 o 
  -6  -8   3      783.19      766.77     15.62 o 
  -5  -8   3      307.64      302.30      8.82 o 
  -4  -8   3     1012.60      966.11     20.35 o 
  -3  -8   3      199.29      190.67      6.20 o 
  -2  -8   3       91.04      105.60      7.82 o 
  -1  -8   3        9.56        6.33      3.40 o 
   0  -8   3      671.73      639.89     19.72 o 
   1  -8   3      480.62      441.40     16.06 o 
   2  -8   3       95.08      105.73      8.16 o 
   3  -8   3       37.57       32.15      5.71 o 
   4  -8   3      454.80      461.06     18.00 o 
   5  -8   3     1087.45     1039.75     29.54 o 
   6  -8   3      185.52      187.73     12.68 o 
  -9  -7   3       65.66       52.18      7.24 o 
  -8  -7   3      304.48      296.65      9.82 o 
  -7  -7   3      350.12      335.74     11.05 o 
  -6  -7   3      174.09      165.29      7.66 o 
  -5  -7   3        1.51        5.18      2.00 o 
  -4  -7   3      388.94      370.23      9.04 o 
  -3  -7   3      163.55      142.45      5.14 o 
  -2  -7   3      406.85      435.50      8.86 o 
  -1  -7   3       14.46       13.74      3.73 o 
   0  -7   3      697.00      673.66     19.06 o 
   1  -7   3     2727.84     2904.87     53.83 o 
   2  -7   3      292.41      274.92     12.02 o 
   3  -7   3      676.62      657.36     20.16 o 
   4  -7   3      979.92      931.44     25.99 o 
   5  -7   3      335.63      336.40     15.40 o 
   6  -7   3      323.12      318.01     15.53 o 
   7  -7   3        0.06        4.54      4.35 o 
 -10  -6   3      219.04      234.89     13.39 o 
  -9  -6   3      411.24      391.40     16.52 o 
  -8  -6   3        1.00        2.35      2.36 o 
  -7  -6   3      118.09      113.34      5.74 o 
  -6  -6   3      267.58      246.11      9.71 o 
  -5  -6   3      939.51      976.44     16.42 o 
  -4  -6   3      140.35      114.12      4.83 o 
  -3  -6   3       48.58       30.45      3.13 o 
  -2  -6   3      852.90      805.60     12.73 o 
  -1  -6   3      185.22      178.70     11.48 o 
   0  -6   3        1.98        1.02      1.38 o 
   1  -6   3      220.54      165.14      8.44 o 
   2  -6   3      538.98      526.67     16.28 o 
   3  -6   3       13.37        9.73      3.38 o 
   4  -6   3       21.69       24.51      4.87 o 
   5  -6   3      447.98      453.28     17.18 o 
   6  -6   3      367.85      342.88     15.40 o 
   7  -6   3        0.57        1.62      4.20 o 
   8  -6   3        2.33        2.89      4.48 o 
 -10  -5   3       17.00       20.13      5.73 o 
  -9  -5   3      350.48      330.15     14.90 o 
  -8  -5   3      426.51      426.15     16.15 o 
  -7  -5   3       55.01       46.97      4.05 o 
  -6  -5   3     2640.01     2613.72     33.72 o 
  -5  -5   3     1140.64     1115.71     17.50 o 
  -4  -5   3       90.81      102.33      4.40 o 
  -3  -5   3        3.56        3.12      1.45 o 
  -2  -5   3     2223.50     2204.27     26.55 o 
  -1  -5   3      209.43      200.71      4.84 o 
   0  -5   3      296.14      311.32      6.30 o 
   1  -5   3     1206.87     1212.43     25.86 o 
   2  -5   3     2580.80     2587.16     47.18 o 
   3  -5   3       69.24       46.71      5.25 o 
   4  -5   3        0.38        2.02      2.84 o 
   5  -5   3        1.80        1.46      2.95 o 
   6  -5   3      859.02      861.45     25.26 o 
   7  -5   3      823.74      896.92     27.39 o 
   8  -5   3       58.72       68.30      8.98 o 
 -10  -4   3      169.46      162.75     11.15 o 
  -9  -4   3      398.43      387.74     16.26 o 
  -8  -4   3      354.13      333.08     13.98 o 
  -7  -4   3       58.86       51.69      4.05 o 
  -6  -4   3      715.35      699.80     13.03 o 
  -5  -4   3     2941.97     3018.07     36.34 o 
  -4  -4   3      784.01      748.84     13.35 o 
  -3  -4   3      365.42      403.06      8.91 o 
  -2  -4   3      555.90      480.84     13.68 o 
  -1  -4   3      584.97      607.50     11.06 o 
   0  -4   3      431.18      537.84      8.21 o 
   1  -4   3      418.44      517.16      7.81 o 
   2  -4   3     2318.74     2152.11     51.34 o 
   3  -4   3     1220.42     1184.93     25.02 o 
   4  -4   3        1.22        0.95      2.71 o 
   5  -4   3      289.51      279.25     12.53 o 
   6  -4   3        5.98        1.29      3.47 o 
   7  -4   3      450.17      489.29     18.97 o 
   8  -4   3      676.84      709.90     24.91 o 
   9  -4   3       12.49       34.88      7.36 o 
 -10  -3   3       54.24       52.52      7.41 o 
  -9  -3   3       67.05       66.13      7.43 o 
  -8  -3   3      154.94      160.64      9.69 o 
  -7  -3   3     1469.65     1422.68     21.44 o 
  -6  -3   3     1444.77     1489.01     21.26 o 
  -5  -3   3     1415.25     1433.03     19.77 o 
  -4  -3   3     1662.24     1638.86     21.15 o 
  -3  -3   3        7.90        7.52      1.48 o 
  -2  -3   3      315.69      301.88      7.25 o 
  -1  -3   3      943.33      864.41     16.83 o 
   0  -3   3      460.40      505.01      7.63 o 
   1  -3   3      103.78      102.25      3.27 o 
   2  -3   3       30.96       24.80      1.63 o 
   3  -3   3      780.88      709.20     10.89 o 
   4  -3   3     4215.17     4415.78     81.46 o 
   5  -3   3       16.73       20.39      2.34 o 
   6  -3   3     1951.80     2061.16     43.82 o 
   7  -3   3     1583.86     1642.18     39.23 o 
   8  -3   3       30.75       44.53      7.88 o 
   9  -3   3       77.32       81.70     10.01 o 
 -10  -2   3       76.31       70.20      8.01 o 
  -9  -2   3      193.81      175.22     10.64 o 
  -8  -2   3      254.69      226.45     11.11 o 
  -7  -2   3     2101.78     2184.74     41.71 o 
  -6  -2   3        2.08        1.52      1.23 o 
  -5  -2   3     1363.48     1407.83     22.43 o 
  -4  -2   3      178.96      128.86      3.29 o 
  -3  -2   3        3.08        6.92      1.32 o 
  -2  -2   3      664.01      703.94      9.78 o 
  -1  -2   3       61.09       93.73      3.76 o 
   0  -2   3       59.15       42.73      1.90 o 
   1  -2   3      627.60      573.97      8.34 o 
   2  -2   3       31.92       23.18      1.73 o 
   3  -2   3      185.60      164.71      4.40 o 
   4  -2   3       76.69       46.19      3.38 o 
   5  -2   3       54.08       46.32      3.64 o 
   6  -2   3        1.97        2.84      1.85 o 
   7  -2   3        4.58        5.22      3.50 o 
   8  -2   3      700.65      748.49     25.50 o 
   9  -2   3        7.52       10.64      5.13 o 
 -10  -1   3      135.80      131.79      9.73 o 
  -9  -1   3      220.61      219.08     11.39 o 
  -8  -1   3       25.08       28.04      5.08 o 
  -7  -1   3     1208.48     1233.34     19.21 o 
  -6  -1   3      333.89      332.26      8.02 o 
  -5  -1   3       50.70       47.86      2.42 o 
  -4  -1   3     1644.76     1642.53     20.54 o 
  -3  -1   3      743.93      693.29      8.10 o 
  -2  -1   3      512.97      529.29      9.96 o 
  -1  -1   3      177.05      175.22      3.38 o 
   0  -1   3     4143.77     4190.16     46.13 o 
   1  -1   3     1354.13     1291.96     20.76 o 
   2  -1   3      722.17      790.54     14.32 o 
   3  -1   3      147.94      120.59      4.72 o 
   4  -1   3     4811.64     4956.71     73.26 o 
   5  -1   3     2259.21     2341.96     39.13 o 
   6  -1   3      312.26      288.23      9.88 o 
   7  -1   3      382.33      354.57     11.93 o 
   8  -1   3      322.24      320.14     12.14 o 
 -10   0   3      153.85      140.27      9.88 o 
  -9   0   3        0.88        4.11      3.45 o 
  -8   0   3        4.52        0.92      2.20 o 
  -7   0   3      424.34      397.57      9.76 o 
  -6   0   3     1185.32     1222.03     32.68 o 
  -5   0   3        0.06       -0.54      1.60 o 
  -4   0   3     1758.47     1750.01     22.07 o 
  -3   0   3     3108.68     3221.20     35.81 o 
  -2   0   3      142.51      132.15      7.99 o 
  -1   0   3     1972.03     2196.02     50.06 o 
   0   0   3     6218.93     6050.75     85.81 o 
   1   0   3       14.61       10.87      1.79 o 
   2   0   3     1366.42     1369.89     22.61 o 
   3   0   3      116.69      129.05      5.17 o 
   4   0   3      114.84       87.53      4.80 o 
   5   0   3     1933.09     1954.72     34.15 o 
   6   0   3       63.36       64.56      5.02 o 
   7   0   3      124.95      121.56      6.91 o 
   8   0   3      613.84      572.93     17.14 o 
   9   0   3      168.17      175.24      9.67 o 
  10   0   3        5.48       10.90      3.70 o 
  -9   1   3       49.60       60.85      6.65 o 
  -8   1   3       62.20       58.51      4.57 o 
  -7   1   3      117.22      104.24      5.18 o 
  -6   1   3       65.13       70.32      4.05 o 
  -5   1   3      191.78      167.11      5.44 o 
  -4   1   3     1041.66     1132.34     12.58 o 
  -3   1   3     3287.76     3473.85     31.07 o 
  -2   1   3     4183.63     4465.53     50.77 o 
  -1   1   3      227.21      229.31      3.74 o 
   0   1   3     1879.53     1944.19     22.83 o 
   1   1   3     7232.50     7410.58     75.43 o 
   2   1   3     1866.55     2036.10     23.51 o 
   3   1   3        7.09        6.54      1.45 o 
   4   1   3        5.45        5.85      1.84 o 
   5   1   3     1416.03     1449.00     20.57 o 
   6   1   3      755.39      735.48     18.20 o 
   7   1   3        6.67        2.02      2.07 o 
   8   1   3      319.56      277.35     11.78 o 
   9   1   3      668.90      610.80     19.29 o 
  10   1   3      570.77      540.95     19.06 o 
  -9   2   3       47.97       77.33      8.79 o 
  -8   2   3      560.31      525.59     18.95 o 
  -7   2   3       32.94       27.88      3.29 o 
  -6   2   3      621.07      625.11     12.29 o 
  -5   2   3     1408.92     1448.92     16.24 o 
  -4   2   3      128.52      140.10      3.56 o 
  -3   2   3     3949.78     4354.36     38.50 o 
  -2   2   3     3942.20     4205.91     45.48 o 
  -1   2   3     4143.39     4413.27     38.08 o 
   0   2   3      133.17      110.63      2.52 o 
   1   2   3      453.34      485.81      7.42 o 
   2   2   3     1508.33     1494.12     18.35 o 
   3   2   3      677.97      730.52     12.70 o 
   4   2   3      111.13      145.79      7.75 o 
   5   2   3        7.09        8.71      3.41 o 
   6   2   3     1319.22     1299.61     22.45 o 
   7   2   3      236.01      213.62      7.45 o 
   8   2   3      332.55      275.74     11.93 o 
   9   2   3      269.18      268.74     12.58 o 
  10   2   3       76.41       90.16      8.25 o 
  -9   3   3      173.86      190.40     12.79 o 
  -8   3   3       69.58       76.94      8.61 o 
  -7   3   3      130.50      112.04      9.02 o 
  -6   3   3     1144.51     1175.58     25.07 o 
  -5   3   3     1377.86     1314.52     28.30 o 
  -4   3   3       44.48       36.32      2.13 o 
  -3   3   3       71.74       80.89      2.61 o 
  -2   3   3     5813.30     5966.16     51.34 o 
  -1   3   3     5198.69     5600.95     48.10 o 
   0   3   3      751.06      692.70      8.07 o 
   1   3   3      305.47      357.44      5.21 o 
   2   3   3       35.70       29.70      2.14 o 
   3   3   3     2093.87     1991.05     24.38 o 
   4   3   3      986.90     1152.19     16.79 o 
   5   3   3      359.71      314.26      7.90 o 
   6   3   3      176.65      151.58      7.40 o 
   7   3   3     2356.99     2333.84     32.15 o 
   8   3   3      113.47      110.72      5.94 o 
   9   3   3      206.01      194.15     10.85 o 
  10   3   3      404.16      404.62     16.69 o 
  -9   4   3       56.41       65.18      9.22 o 
  -8   4   3      226.71      222.81     13.63 o 
  -7   4   3        7.01        9.13      4.57 o 
  -6   4   3      744.31      690.93     22.09 o 
  -5   4   3     1794.75     1801.12     38.78 o 
  -4   4   3      908.40      887.08     11.23 o 
  -3   4   3       21.74       38.77      2.04 o 
  -2   4   3      536.52      503.06      6.95 o 
  -1   4   3     5601.03     5829.81     50.48 o 
   0   4   3      216.33      185.50      3.75 o 
   1   4   3       17.01       12.65      3.23 o 
   2   4   3      200.58      174.25      3.76 o 
   3   4   3       54.89       35.81      2.67 o 
   4   4   3     2235.95     2329.11     51.71 o 
   5   4   3       43.62       44.52      3.46 o 
   6   4   3      769.35      752.54     14.38 o 
   7   4   3     1055.48     1026.97     35.83 o 
   8   4   3      280.41      276.86     13.65 o 
   9   4   3       51.22       42.91      5.57 o 
  10   4   3      183.54      200.88      8.83 o 
  -8   5   3       82.77       95.16     10.10 o 
  -7   5   3      160.04      167.49     11.93 o 
  -6   5   3      167.03      146.56     10.36 o 
  -5   5   3      698.38      652.84     21.10 o 
  -4   5   3      316.50      281.38      7.95 o 
  -3   5   3      557.08      577.12     19.84 o 
  -2   5   3     1622.99     1697.84     17.56 o 
  -1   5   3      736.03      650.39      8.47 o 
   0   5   3     4297.77     4647.81     44.52 o 
   1   5   3     1021.63     1020.19     11.71 o 
   2   5   3       93.18       64.02      2.99 o 
   3   5   3       42.37       26.88      2.59 o 
   4   5   3      952.20      974.99     15.68 o 
   5   5   3        5.33        8.22      2.78 o 
   6   5   3       75.54       54.25      9.50 o 
   7   5   3      194.41      185.88     10.85 o 
   8   5   3      224.43      219.54      8.47 o 
   9   5   3       11.04       11.31      3.08 o 
  10   5   3      156.62      148.84      7.74 o 
  -8   6   3      107.17      101.10     11.11 o 
  -7   6   3      302.44      300.14     16.34 o 
  -6   6   3      172.60      177.50     11.87 o 
  -5   6   3      438.39      430.72     17.57 o 
  -4   6   3     1549.48     1520.26     23.41 o 
  -3   6   3      601.91      615.86     12.53 o 
  -2   6   3        4.77        4.45      1.93 o 
  -1   6   3       40.90       38.54      6.63 o 
   0   6   3     4357.19     4719.40     42.58 o 
   1   6   3     1410.05     1349.72     14.97 o 
   2   6   3      192.16      210.07      4.85 o 
   3   6   3      179.65      158.86      4.63 o 
   4   6   3      400.23      364.56     13.70 o 
   5   6   3      338.65      345.30      9.04 o 
   6   6   3        4.25        3.86      2.20 o 
   7   6   3       53.51       56.24      4.68 o 
   8   6   3      196.51      180.34      8.85 o 
   9   6   3      101.94       91.02      6.40 o 
  10   6   3        2.67        4.45      2.38 o 
  -7   7   3      126.30      139.06     11.74 o 
  -6   7   3      217.61      203.69     13.35 o 
  -5   7   3        6.79        5.17      4.29 o 
  -4   7   3       88.33       96.06      8.87 o 
  -3   7   3      523.97      500.83     11.81 o 
  -2   7   3      783.53      787.41     15.06 o 
  -1   7   3        0.27       -0.58      1.77 o 
   0   7   3     1493.02     1533.01     22.47 o 
   1   7   3      628.84      617.02      9.00 o 
   2   7   3      102.11      102.85      3.50 o 
   3   7   3      320.18      315.56      7.94 o 
   4   7   3       62.44       65.93      4.22 o 
   5   7   3      181.13      170.13      6.61 o 
   6   7   3        2.16        2.59      2.10 o 
   7   7   3       39.38       39.12      4.33 o 
   8   7   3      225.29      227.46      8.93 o 
   9   7   3      370.15      336.11     11.46 o 
  10   7   3      202.52      212.93      9.71 o 
  -6   8   3      561.98      585.82     23.71 o 
  -5   8   3       26.79       20.16      6.35 o 
  -4   8   3      368.29      324.34     16.09 o 
  -3   8   3      873.38      887.81     17.64 o 
  -2   8   3      151.93      149.50     10.35 o 
  -1   8   3     1808.77     1793.63     26.75 o 
   0   8   3     1096.12     1107.51     18.76 o 
   1   8   3     2699.35     2884.04     37.23 o 
   2   8   3      387.58      362.86      9.13 o 
   3   8   3       64.91       56.32      3.81 o 
   4   8   3       21.61       25.89      3.24 o 
   5   8   3      189.26      186.00      7.17 o 
   6   8   3      258.28      258.84     14.34 o 
   7   8   3      255.40      228.43     14.62 o 
   8   8   3      124.41      127.49     17.43 o 
   9   8   3      428.96      427.51     15.57 o 
  -5   9   3      202.99      208.98     14.60 o 
  -4   9   3       83.81       73.90      9.37 o 
  -3   9   3     1034.74     1055.37     20.54 o 
  -2   9   3      229.41      234.69     19.39 o 
  -1   9   3      167.44      161.24      7.09 o 
   0   9   3      134.62      127.62      6.49 o 
   1   9   3       40.66       42.56      4.21 o 
   2   9   3       63.49       59.41      7.32 o 
   3   9   3      261.22      261.18     13.26 o 
   4   9   3        3.26        2.48      2.07 o 
   5   9   3       32.43       47.64      4.40 o 
   6   9   3      711.85      722.92     15.72 o 
   7   9   3        5.37        1.97      2.67 o 
   8   9   3       54.66       63.76      7.36 o 
   9   9   3      111.11      121.97      7.86 o 
  -4  10   3       28.17       35.01      7.52 o 
  -3  10   3        9.16       13.09      5.56 o 
  -2  10   3      348.39      380.06     11.89 o 
  -1  10   3     1468.65     1560.25     27.06 o 
   0  10   3       27.51       36.60      4.60 o 
   1  10   3      172.18      167.06     11.00 o 
   2  10   3      485.08      508.28     19.10 o 
   3  10   3      223.27      207.89     12.42 o 
   4  10   3        8.78        9.52      4.57 o 
   5  10   3      133.98      138.72     10.83 o 
   6  10   3      939.24      951.18     18.97 o 
   7  10   3      174.97      177.04     15.67 o 
   8  10   3        0.64        0.20      2.79 o 
  -3  11   3       46.46       43.86      8.66 o 
  -2  11   3       71.58       70.79      6.35 o 
  -1  11   3       49.21       53.00      5.61 o 
   0  11   3       70.12       76.36      9.17 o 
   1  11   3       32.59       26.57      6.65 o 
   2  11   3      132.20      142.62     11.05 o 
   3  11   3      461.01      435.43     18.91 o 
   4  11   3       77.78       56.61      8.38 o 
   5  11   3        6.56       11.71      5.38 o 
   6  11   3      319.80      324.08     17.23 o 
   7  11   3       94.92       94.64     10.81 o 
  -1  12   3      396.72      414.26     19.44 o 
   0  12   3      173.33      197.77     13.72 o 
   1  12   3        7.11        7.32      5.38 o 
   2  12   3      107.85      119.19     11.28 o 
   3  12   3      511.39      501.48     21.36 o 
   4  12   3      709.94      751.40     27.28 o 
   5  12   3      113.51      117.53     11.71 o 
  -5 -12   4      116.91      147.38     12.86 o 
  -4 -12   4        0.95        0.45      5.10 o 
  -3 -12   4      125.40      124.74     12.23 o 
  -2 -12   4      409.74      432.89     20.05 o 
  -1 -12   4      385.10      395.42     19.29 o 
   0 -12   4       24.15       32.02      7.15 o 
  -6 -11   4       23.54       20.11      6.05 o 
  -5 -11   4      245.65      242.19     14.60 o 
  -4 -11   4      115.50      127.46     11.39 o 
  -3 -11   4      126.79      106.79     10.31 o 
  -2 -11   4       38.23       41.15      7.34 o 
  -1 -11   4      507.97      580.66     22.29 o 
   0 -11   4      267.81      240.49     14.28 o 
   1 -11   4        9.03        9.91      5.04 o 
   2 -11   4      199.17      204.29     13.31 o 
  -7 -10   4      410.47      429.26     12.63 o 
  -6 -10   4       68.17       60.96      8.42 o 
  -5 -10   4      447.49      416.16     18.00 o 
  -4 -10   4      573.57      545.23     20.48 o 
  -3 -10   4       82.34       80.95      8.51 o 
  -2 -10   4        1.64       -2.56      3.25 o 
  -1 -10   4      170.46      170.27     11.61 o 
   0 -10   4        9.19        5.00      3.85 o 
   1 -10   4        1.53        0.69      3.60 o 
   2 -10   4        4.01        3.73      3.66 o 
   3 -10   4      141.28      134.82     10.57 o 
   4 -10   4      241.15      242.04     14.66 o 
  -8  -9   4      204.57      202.65     13.11 o 
  -7  -9   4      515.46      531.49     13.69 o 
  -6  -9   4      523.42      509.46     27.08 o 
  -5  -9   4      822.74      835.28     16.33 o 
  -4  -9   4      199.07      209.91     12.10 o 
  -3  -9   4      148.83      177.70     11.00 o 
  -2  -9   4       15.81       13.72      4.67 o 
  -1  -9   4        9.67       19.75      5.19 o 
   0  -9   4      516.98      499.78     18.50 o 
   1  -9   4       52.72       49.23      6.76 o 
   2  -9   4        2.79        9.22      4.22 o 
   3  -9   4       15.65        9.93      4.87 o 
   4  -9   4      368.32      377.03     17.25 o 
   5  -9   4      157.72      180.54     12.55 o 
  -9  -8   4        8.46        3.49      3.57 o 
  -8  -8   4      527.98      514.74     18.91 o 
  -7  -8   4      366.23      387.10     11.14 o 
  -6  -8   4      483.30      464.32     11.76 o 
  -5  -8   4      210.29      211.11      7.49 o 
  -4  -8   4      222.27      219.58      7.19 o 
  -3  -8   4       69.00       73.65      4.18 o 
  -2  -8   4        8.64        6.68      3.70 o 
  -1  -8   4        2.24        2.22      2.95 o 
   0  -8   4      270.31      241.76     11.63 o 
   1  -8   4      922.85      823.75     23.34 o 
   2  -8   4      391.18      392.45     15.89 o 
   3  -8   4      168.68      175.69     11.13 o 
   4  -8   4      194.75      201.21     11.93 o 
   5  -8   4      926.22      934.52     28.45 o 
   6  -8   4        0.44        6.09      4.57 o 
  -9  -7   4      201.89      201.81     12.08 o 
  -8  -7   4      183.41      189.17     11.13 o 
  -7  -7   4      532.09      501.87     15.30 o 
  -6  -7   4     1123.46     1111.95     19.19 o 
  -5  -7   4       52.48       52.44      4.05 o 
  -4  -7   4        1.25        0.87      1.75 o 
  -3  -7   4      747.17      701.41     17.14 o 
  -2  -7   4        3.93        7.00      3.35 o 
  -1  -7   4       37.12       33.51      4.85 o 
   0  -7   4      491.50      437.59     15.07 o 
   1  -7   4     1710.58     1782.45     37.68 o 
   2  -7   4      175.33      158.04      9.54 o 
   3  -7   4        2.65        4.50      3.51 o 
   4  -7   4       93.54       88.80      8.42 o 
   5  -7   4       89.16      121.00      9.99 o 
   6  -7   4        7.75       14.51      5.32 o 
   7  -7   4      100.37       96.21     10.44 o 
 -10  -6   4      338.30      341.35     16.41 o 
  -9  -6   4      367.34      392.69     16.80 o 
  -8  -6   4        0.66       -0.93      2.63 o 
  -7  -6   4      460.39      438.62     25.07 o 
  -6  -6   4       75.36       80.03      5.70 o 
  -5  -6   4      213.71      219.84      7.03 o 
  -4  -6   4       58.87       62.68      3.79 o 
  -3  -6   4      211.91      194.18      5.90 o 
  -2  -6   4     1505.23     1515.23     20.46 o 
  -1  -6   4       70.98       65.69      3.12 o 
   0  -6   4      304.21      367.76      7.05 o 
   1  -6   4      580.24      601.09     17.59 o 
   2  -6   4      173.66      149.34      8.76 o 
   3  -6   4      579.15      585.05     18.54 o 
   4  -6   4        9.45       10.23      3.75 o 
   5  -6   4      354.11      350.65     15.31 o 
   6  -6   4      842.90      836.39     26.10 o 
   7  -6   4        3.46        9.52      5.10 o 
   8  -6   4        7.14       13.91      5.96 o 
 -10  -5   4       90.49       96.02      9.60 o 
  -9  -5   4       79.73       84.58      8.46 o 
  -8  -5   4      421.27      393.83     15.65 o 
  -7  -5   4       47.59       52.74      8.01 o 
  -6  -5   4      181.64      181.50      6.44 o 
  -5  -5   4     1339.48     1360.63     20.10 o 
  -4  -5   4      341.96      363.08      8.27 o 
  -3  -5   4       47.85       65.48      3.43 o 
  -2  -5   4     3837.58     4135.16     45.90 o 
  -1  -5   4     1215.64     1299.44     18.45 o 
   0  -5   4      257.23      211.39      4.94 o 
   1  -5   4      291.83      250.75      6.77 o 
   2  -5   4      521.88      508.78     15.57 o 
   3  -5   4        9.24        8.12      3.12 o 
   4  -5   4      146.44      140.64      9.02 o 
   5  -5   4      429.95      464.18     17.40 o 
   6  -5   4      833.71      829.67     25.65 o 
   7  -5   4      669.38      703.31     24.57 o 
   8  -5   4       58.62       58.12      8.76 o 
 -10  -4   4      159.14      160.53     11.20 o 
  -9  -4   4     1323.90     1368.51     33.92 o 
  -8  -4   4      913.89      948.73     25.58 o 
  -7  -4   4      244.88      235.36     11.11 o 
  -6  -4   4     1245.52     1228.69     18.89 o 
  -5  -4   4     1766.95     1766.07     23.78 o 
  -4  -4   4     2495.78     2615.32     31.58 o 
  -3  -4   4       26.86       27.65      2.36 o 
  -2  -4   4     3239.05     3434.25     38.41 o 
  -1  -4   4     1153.26     1172.68     15.50 o 
   0  -4   4       49.22       26.96      1.86 o 
   1  -4   4      473.73      510.81     14.51 o 
   2  -4   4       21.91       26.51      2.78 o 
   3  -4   4      796.14      735.21     11.38 o 
   4  -4   4      292.18      313.25     12.94 o 
   5  -4   4       33.94       40.16      5.77 o 
   6  -4   4       51.04       57.34      7.13 o 
   7  -4   4      473.23      496.85     19.88 o 
   8  -4   4      960.74     1036.57     31.72 o 
   9  -4   4       99.19      109.97     11.71 o 
 -10  -3   4        1.12       -1.89      3.01 o 
  -9  -3   4        6.55        7.30      3.96 o 
  -8  -3   4      549.31      569.05     18.67 o 
  -7  -3   4      269.08      241.95     11.22 o 
  -6  -3   4      559.78      562.56     11.07 o 
  -5  -3   4     2077.01     2141.07     27.10 o 
  -4  -3   4      584.83      576.14     10.05 o 
  -3  -3   4     4471.97     5298.30     56.63 o 
  -2  -3   4       25.65       33.24      5.03 o 
  -1  -3   4       73.56       49.59      2.76 o 
   0  -3   4       32.24       43.89      2.29 o 
   1  -3   4      382.03      447.99     22.89 o 
   2  -3   4     1633.42     1724.07     23.19 o 
   3  -3   4     1559.14     1542.32     19.81 o 
   4  -3   4     3755.90     3861.90     43.97 o 
   5  -3   4      215.06      224.10      6.37 o 
   6  -3   4      920.90      896.96     25.88 o 
   7  -3   4     1319.78     1328.05     35.01 o 
   8  -3   4        3.84        2.22      4.65 o 
   9  -3   4      178.26      192.96     14.47 o 
 -10  -2   4       75.81       79.22      8.61 o 
  -9  -2   4      760.11      754.28     23.06 o 
  -8  -2   4     1137.44     1143.96     28.04 o 
  -7  -2   4     1450.65     1545.52     32.90 o 
  -6  -2   4        6.55        3.28      1.43 o 
  -5  -2   4     1867.33     1958.73     20.14 o 
  -4  -2   4     3619.08     3863.93     35.05 o 
  -3  -2   4     2502.67     2715.68     30.65 o 
  -2  -2   4     1811.02     1899.37     22.01 o 
  -1  -2   4      164.75      188.07      4.21 o 
   0  -2   4      878.54      832.50     11.27 o 
   1  -2   4       34.19       63.74      3.81 o 
   2  -2   4        0.08       -0.84      0.84 o 
   3  -2   4     1405.29     1383.44     18.19 o 
   4  -2   4     1086.69     1008.59     19.25 o 
   5  -2   4      755.13      610.22     14.30 o 
   6  -2   4      433.94      403.02     11.87 o 
   7  -2   4       61.31       52.18      4.93 o 
   8  -2   4      379.87      419.95     19.42 o 
   9  -2   4      160.78      154.87     13.16 o 
 -10  -1   4      161.38      164.47     10.85 o 
  -9  -1   4       10.64       16.80      4.57 o 
  -8  -1   4     1839.42     1836.24     38.31 o 
  -7  -1   4     1134.17     1119.19     18.29 o 
  -6  -1   4      266.28      250.90      7.14 o 
  -5  -1   4      253.48      241.78      5.42 o 
  -4  -1   4       21.00       55.35      2.26 o 
  -3  -1   4     1432.92     1396.76     17.93 o 
  -2  -1   4       11.72       20.64      1.35 o 
  -1  -1   4     1412.09     1512.15     41.95 o 
   0  -1   4     2934.16     2804.39     69.35 o 
   1  -1   4      660.09      639.23     12.66 o 
   2  -1   4      220.15      204.53      6.14 o 
   3  -1   4        4.47        2.89      1.40 o 
   4  -1   4     2361.26     2267.11     37.12 o 
   5  -1   4     2737.89     2689.15     44.21 o 
   6  -1   4       15.34       11.78      2.91 o 
   7  -1   4      220.66      192.60      8.74 o 
   8  -1   4      208.09      196.30      9.54 o 
 -10   0   4      213.48      220.94     12.47 o 
  -9   0   4       40.43       50.93      6.59 o 
  -8   0   4      216.22      208.86     10.68 o 
  -7   0   4     1726.57     1837.16     26.23 o 
  -6   0   4     2422.47     2660.40     33.55 o 
  -5   0   4      976.61      986.49     15.42 o 
  -4   0   4        4.95        1.77      1.28 o 
  -3   0   4     2089.93     2200.82     26.23 o 
  -2   0   4      719.94      637.91      9.86 o 
  -1   0   4     2176.77     2368.25     25.94 o 
   0   0   4      291.94      300.72      7.82 o 
   1   0   4    10081.56    10297.43    144.12 o 
   2   0   4      868.68      862.85     16.32 o 
   3   0   4       23.21       19.83      2.54 o 
   4   0   4     1359.51     1450.08     26.31 o 
   5   0   4      229.36      177.63      7.54 o 
   6   0   4      226.44      207.63      8.74 o 
   7   0   4      234.46      208.12      9.15 o 
   8   0   4       34.22       35.62      4.87 o 
   9   0   4      148.17      161.67      9.45 o 
  10   0   4       86.66       83.96      7.95 o 
  -9   1   4      350.12      350.25     14.47 o 
  -8   1   4       82.12       70.48      5.08 o 
  -7   1   4     1206.82     1196.04     19.65 o 
  -6   1   4      284.51      271.92      7.74 o 
  -5   1   4      279.78      239.38      6.75 o 
  -4   1   4       80.77       86.27      3.57 o 
  -3   1   4     2722.00     2891.72     26.45 o 
  -2   1   4     1123.55     1099.29     14.79 o 
  -1   1   4      336.91      337.53      4.48 o 
   0   1   4       25.94       23.15      1.51 o 
   1   1   4     1509.25     1491.14     19.75 o 
   2   1   4     1652.69     1569.55     19.36 o 
   3   1   4       44.04       49.95      2.78 o 
   4   1   4       25.48       26.94      2.52 o 
   5   1   4       59.08       37.79      3.98 o 
   6   1   4     1389.67     1380.80     28.12 o 
   7   1   4      193.81      177.83      8.72 o 
   8   1   4       40.66       43.00      5.43 o 
   9   1   4      227.59      226.53     11.46 o 
  10   1   4      357.48      303.95     14.06 o 
  -9   2   4      184.22      191.59     12.64 o 
  -8   2   4      897.73      904.03     26.42 o 
  -7   2   4      113.04      113.64      5.69 o 
  -6   2   4      831.94      830.89     24.94 o 
  -5   2   4      725.66      724.24     12.96 o 
  -4   2   4      158.11      148.52      3.60 o 
  -3   2   4     1033.45     1136.98     12.23 o 
  -2   2   4     4818.98     5106.77     44.30 o 
  -1   2   4       31.53       41.62      1.73 o 
   0   2   4       49.88       40.31      1.83 o 
   1   2   4       56.74       40.55      2.26 o 
   2   2   4       37.80       55.68      2.86 o 
   3   2   4     3726.23     3726.33     41.62 o 
   4   2   4     3520.97     4099.59     46.47 o 
   5   2   4      102.51      104.97      4.68 o 
   6   2   4     1631.40     1711.95     24.74 o 
   7   2   4      795.22      759.23     15.12 o 
   8   2   4        0.08        3.73      2.67 o 
   9   2   4       13.23       10.87      3.62 o 
  10   2   4       25.88       42.46      6.29 o 
  -9   3   4      139.98      157.50     12.14 o 
  -8   3   4      744.62      747.02     24.57 o 
  -7   3   4       39.84       37.62      6.72 o 
  -6   3   4      498.87      508.60     12.44 o 
  -5   3   4     1371.47     1311.46     28.83 o 
  -4   3   4      437.50      427.61      6.80 o 
  -3   3   4        1.91        0.79      0.85 o 
  -2   3   4      209.69      172.11      3.61 o 
  -1   3   4     2821.15     2995.54     30.73 o 
   0   3   4        7.24        3.54      0.98 o 
   1   3   4     1326.76     1417.57     14.60 o 
   2   3   4      155.92      130.81      4.51 o 
   3   3   4      748.78      720.23     11.71 o 
   4   3   4      448.08      372.72      8.31 o 
   5   3   4     1036.37     1068.52     16.97 o 
   6   3   4      543.50      566.55     12.89 o 
   7   3   4      968.90      922.58     17.14 o 
   8   3   4      195.13      173.86      8.19 o 
   9   3   4       14.62        8.74      3.38 o 
  10   3   4      198.39      221.09     12.30 o 
  -8   4   4      435.13      446.65     19.42 o 
  -7   4   4       27.67       32.11      6.55 o 
  -6   4   4      888.35      826.72     24.57 o 
  -5   4   4     1719.27     1749.89     38.37 o 
  -4   4   4     1394.75     1444.88     26.04 o 
  -3   4   4       25.03       34.94      1.98 o 
  -2   4   4     1523.39     1734.02     22.39 o 
  -1   4   4     1455.84     1326.16     20.47 o 
   0   4   4      324.63      447.14      6.90 o 
   1   4   4       19.00       11.96      1.86 o 
   2   4   4      125.52      127.72      9.00 o 
   3   4   4     3231.90     3463.87     39.91 o 
   4   4   4     1760.30     1806.48     24.20 o 
   5   4   4      430.62      444.22     11.52 o 
   6   4   4      565.08      520.78     15.07 o 
   7   4   4     1565.47     1603.18     53.15 o 
   8   4   4      109.61      116.78      6.31 o 
   9   4   4        4.63        5.71      2.67 o 
  10   4   4      171.66      187.95     11.61 o 
  -8   5   4      131.29      146.80     12.25 o 
  -7   5   4       76.44       91.02      9.86 o 
  -6   5   4       95.29       78.58      8.61 o 
  -5   5   4      538.36      561.99     19.77 o 
  -4   5   4      389.19      361.96     14.75 o 
  -3   5   4      105.38      124.16      5.05 o 
  -2   5   4      543.94      574.03      8.16 o 
  -1   5   4     2585.59     2604.86     25.26 o 
   0   5   4      370.90      391.08      6.41 o 
   1   5   4      503.92      443.80      6.93 o 
   2   5   4       62.24       54.67      2.58 o 
   3   5   4     2149.87     2320.51     29.01 o 
   4   5   4     3070.65     3335.98     40.16 o 
   5   5   4      209.50      187.41     16.21 o 
   6   5   4       91.35       88.58      5.04 o 
   7   5   4      229.16      202.69      7.78 o 
   8   5   4      284.61      292.88      9.82 o 
   9   5   4       53.33       58.04      5.33 o 
  10   5   4       85.74       88.71      6.66 o 
  -7   6   4      168.59      170.40     12.47 o 
  -6   6   4       70.79       67.68      8.64 o 
  -5   6   4      113.59      107.02      9.71 o 
  -4   6   4      760.17      759.62     23.19 o 
  -3   6   4      249.58      264.74      7.86 o 
  -2   6   4       33.15       20.37      2.83 o 
  -1   6   4     1297.07     1215.79     14.11 o 
   0   6   4      609.15      620.30      8.95 o 
   1   6   4      825.39      760.37     10.21 o 
   2   6   4      107.23      114.34      3.60 o 
   3   6   4      414.92      427.08      9.38 o 
   4   6   4     1236.23     1232.39     27.04 o 
   5   6   4      323.21      352.34     23.32 o 
   6   6   4       93.86       75.33      6.42 o 
   7   6   4      150.85      154.33      7.85 o 
   8   6   4      167.18      169.83     26.83 o 
   9   6   4      105.81      113.34      7.21 o 
  10   6   4        4.16        4.87      2.46 o 
  -7   7   4      163.95      203.79     14.10 o 
  -6   7   4      141.52      139.43     11.22 o 
  -5   7   4        5.69        3.51      4.41 o 
  -4   7   4      334.10      301.19     14.60 o 
  -3   7   4      950.38      957.86     17.48 o 
  -2   7   4     1273.52     1303.94     24.04 o 
  -1   7   4      259.81      258.45      7.90 o 
   0   7   4     1319.28     1334.66     20.51 o 
   1   7   4      659.54      678.54     11.20 o 
   2   7   4      918.01      906.55     11.97 o 
   3   7   4      962.14      959.91     15.93 o 
   4   7   4       13.49       10.00      2.45 o 
   5   7   4     1759.59     1778.94     26.20 o 
   6   7   4      339.72      346.05      9.98 o 
   7   7   4        1.75        1.43      2.38 o 
   8   7   4      130.68      137.41      7.27 o 
   9   7   4      431.14      436.85     13.22 o 
  -6   8   4      120.06      123.26     12.04 o 
  -5   8   4        1.63        0.50      4.11 o 
  -4   8   4      308.14      322.55     16.19 o 
  -3   8   4     1156.17     1152.46     31.09 o 
  -2   8   4     1306.17     1325.18     27.05 o 
  -1   8   4        0.56       -1.67      2.77 o 
   0   8   4      250.03      231.16      7.96 o 
   1   8   4     4513.43     4714.63     56.10 o 
   2   8   4      486.28      449.13      8.92 o 
   3   8   4      237.26      199.92      6.74 o 
   4   8   4      391.10      392.30     11.76 o 
   5   8   4       56.32       53.66      4.47 o 
   6   8   4      441.45      453.06     11.98 o 
   7   8   4       14.77       15.83      3.55 o 
   8   8   4      244.25      272.02     10.21 o 
   9   8   4      497.93      534.86     22.31 o 
  -5   9   4       39.16       33.46      8.27 o 
  -4   9   4        7.42        3.70      4.54 o 
  -3   9   4      503.89      504.10     20.46 o 
  -2   9   4     1515.20     1441.27     26.53 o 
  -1   9   4        6.45        1.01      2.48 o 
   0   9   4       22.70       21.00      3.74 o 
   1   9   4      471.60      475.97     11.74 o 
   2   9   4      177.48      187.32     11.33 o 
   3   9   4      795.54      809.88     24.25 o 
   4   9   4      103.53      103.61      7.46 o 
   5   9   4      272.16      262.64     10.01 o 
   6   9   4      215.06      228.35     15.62 o 
   7   9   4      275.27      268.91      9.86 o 
   8   9   4       14.55       17.38      4.11 o 
  -4  10   4        0.70        0.97      4.74 o 
  -3  10   4        2.45       -0.95      4.82 o 
  -2  10   4      692.46      683.37     16.32 o 
  -1  10   4      857.45      866.70     18.42 o 
   0  10   4      219.42      206.38     12.14 o 
   1  10   4      371.04      380.28     16.52 o 
   2  10   4       88.64       85.45      8.66 o 
   3  10   4      205.08      178.62     11.54 o 
   4  10   4       43.62       49.87      7.64 o 
   5  10   4       48.06       54.01      8.05 o 
   6  10   4      248.62      260.80      9.46 o 
   7  10   4      454.20      446.67     13.06 o 
   8  10   4        5.95       -0.94      2.97 o 
  -2  11   4      116.84      125.37     11.87 o 
  -1  11   4      343.83      345.90     17.55 o 
   0  11   4      119.46      132.41     10.87 o 
   1  11   4      205.71      189.04     12.34 o 
   2  11   4      159.12      167.21     12.08 o 
   3  11   4      453.90      435.50     19.06 o 
   4  11   4      170.62      145.55     11.78 o 
   5  11   4       67.57       65.51      9.02 o 
   6  11   4        1.76        7.69      5.49 o 
   7  11   4      178.46      181.92     13.76 o 
   0  12   4      158.59      169.36     12.40 o 
   1  12   4        4.31       13.26      6.31 o 
   2  12   4        0.32       -4.31      4.31 o 
   3  12   4      284.32      290.79     16.56 o 
   4  12   4      638.82      637.40     24.79 o 
   5  12   4        2.34       -4.85      4.85 o 
  -4 -12   5      207.26      235.97     15.50 o 
  -3 -12   5        8.74       13.26      6.29 o 
  -2 -12   5      120.41      118.52     11.80 o 
  -1 -12   5       55.16       72.33      9.80 o 
   0 -12   5        1.11        4.63      5.15 o 
  -6 -11   5       58.33       69.19      9.07 o 
  -5 -11   5       19.39       16.21      6.16 o 
  -4 -11   5      294.52      295.46     16.09 o 
  -3 -11   5      310.40      297.75     16.06 o 
  -2 -11   5       71.10       70.50      9.28 o 
  -1 -11   5      927.56      993.48     30.28 o 
   0 -11   5      127.88      124.46     11.33 o 
   1 -11   5        9.99        0.97      4.05 o 
   2 -11   5      124.43      111.09     10.77 o 
  -7 -10   5      546.31      540.26     21.43 o 
  -6 -10   5        1.34       -3.27      3.66 o 
  -5 -10   5       99.21       91.69      9.47 o 
  -4 -10   5       51.92       67.08      8.33 o 
  -3 -10   5       40.24       45.78      7.19 o 
  -2 -10   5        0.25        2.39      3.94 o 
  -1 -10   5      374.33      400.10     17.64 o 
   0 -10   5      206.63      203.82     12.45 o 
   1 -10   5       11.28       14.08      4.89 o 
   2 -10   5       73.35       45.31      7.30 o 
   3 -10   5       62.94       59.00      8.25 o 
   4 -10   5      258.62      268.72     15.72 o 
  -8  -9   5      432.56      405.29     17.14 o 
  -7  -9   5      336.08      336.22     13.54 o 
  -6  -9   5      329.85      330.90     10.25 o 
  -5  -9   5        4.81       -0.89      4.07 o 
  -4  -9   5      361.42      345.64     15.29 o 
  -3  -9   5       27.87       32.90      5.92 o 
  -2  -9   5       85.79       94.04      8.48 o 
  -1  -9   5       11.06        8.46      4.18 o 
   0  -9   5      342.86      314.05     14.58 o 
   1  -9   5      587.03      531.09     19.29 o 
   2  -9   5      111.56      118.78      9.75 o 
   3  -9   5        0.93       -0.13      3.40 o 
   4  -9   5       69.63       82.41      9.26 o 
   5  -9   5      110.24       98.99     10.77 o 
  -9  -8   5        6.75        6.42      3.85 o 
  -8  -8   5      152.31      141.41     10.10 o 
  -7  -8   5      762.66      751.75     27.32 o 
  -6  -8   5      144.74      135.41      7.12 o 
  -5  -8   5       12.35       14.78      2.92 o 
  -4  -8   5        2.01        4.61      2.17 o 
  -3  -8   5      956.81      964.47     30.23 o 
  -2  -8   5      117.78      126.12      8.96 o 
  -1  -8   5       28.94       20.50      4.65 o 
   0  -8   5      382.66      389.46     15.31 o 
   1  -8   5      841.66      792.89     23.32 o 
   2  -8   5     1280.48     1196.05     30.75 o 
   3  -8   5      160.03      148.69     10.29 o 
   4  -8   5       77.18       82.62      8.87 o 
   5  -8   5      640.78      657.57     23.71 o 
   6  -8   5      165.82      197.16     13.44 o 
  -9  -7   5      213.05      243.33     13.42 o 
  -8  -7   5       20.19       13.46      4.44 o 
  -7  -7   5      290.87      292.96      9.34 o 
  -6  -7   5      337.24      356.61      9.95 o 
  -5  -7   5       18.38       26.17      4.67 o 
  -4  -7   5       71.77       61.40      4.06 o 
  -3  -7   5       22.94       17.14      2.55 o 
  -2  -7   5      323.86      325.28      7.94 o 
  -1  -7   5      264.88      247.72     11.22 o 
   0  -7   5       99.63       99.70      7.26 o 
   1  -7   5      947.73      936.33     24.66 o 
   2  -7   5     1197.53     1193.46     29.50 o 
   3  -7   5      166.09      160.06     10.12 o 
   4  -7   5       30.71       31.96      6.05 o 
   5  -7   5       47.07       59.37      8.03 o 
   6  -7   5       18.79       18.61      5.84 o 
   7  -7   5       42.12       63.27      9.15 o 
  -9  -6   5      427.41      449.92     18.39 o 
  -8  -6   5       26.86       29.05      5.53 o 
  -7  -6   5      403.47      428.43     16.13 o 
  -6  -6   5      126.82      130.77      5.90 o 
  -5  -6   5        7.04        6.36      2.38 o 
  -4  -6   5      115.53      115.91     10.00 o 
  -3  -6   5      282.67      283.85      7.32 o 
  -2  -6   5      792.63      768.91     12.82 o 
  -1  -6   5     1053.93     1039.65     16.47 o 
   0  -6   5      271.30      272.36      6.26 o 
   1  -6   5      188.83      166.95      8.91 o 
   2  -6   5     1635.04     1556.11     34.24 o 
   3  -6   5      778.46      825.41     23.39 o 
   4  -6   5       10.14       11.48      4.29 o 
   5  -6   5       85.08       77.89      8.20 o 
   6  -6   5       17.95       19.44      5.62 o 
   7  -6   5      110.15      117.66     11.20 o 
 -10  -5   5      137.01      143.03     11.11 o 
  -9  -5   5       10.09        8.53      4.09 o 
  -8  -5   5      685.92      708.29     21.99 o 
  -7  -5   5      303.56      291.18     12.81 o 
  -6  -5   5       14.68       17.50      2.84 o 
  -5  -5   5     1061.38     1021.89     16.62 o 
  -4  -5   5      755.48      774.23     19.08 o 
  -3  -5   5        5.21        7.44      2.64 o 
  -2  -5   5      414.11      327.30      7.34 o 
  -1  -5   5      378.84      386.32      7.76 o 
   0  -5   5      628.35      527.99      9.23 o 
   1  -5   5      132.99      165.83      9.25 o 
   2  -5   5      233.92      219.90     10.06 o 
   3  -5   5     1159.05     1091.13     26.70 o 
   4  -5   5      100.63      100.69      8.12 o 
   5  -5   5       36.73       31.07      5.88 o 
   6  -5   5        2.50        1.31      3.66 o 
   7  -5   5       82.97      106.16     10.79 o 
   8  -5   5       13.04       10.90      5.47 o 
 -10  -4   5       88.92       66.93      8.53 o 
  -9  -4   5     1018.54     1022.85     28.53 o 
  -8  -4   5      617.44      617.95     20.33 o 
  -7  -4   5       49.63       54.48      6.35 o 
  -6  -4   5     1398.14     1438.89     21.17 o 
  -5  -4   5      319.77      297.43      7.58 o 
  -4  -4   5     1541.28     1612.16     21.63 o 
  -3  -4   5      171.90      154.44      4.86 o 
  -2  -4   5      277.36      257.69      6.10 o 
  -1  -4   5     1653.96     1708.61     21.41 o 
   0  -4   5      399.30      341.87      6.92 o 
   1  -4   5      479.07      497.68      8.66 o 
   2  -4   5       62.75       55.31      2.98 o 
   3  -4   5     1255.64     1167.25     16.67 o 
   4  -4   5     1695.62     1762.81     37.79 o 
   5  -4   5        0.35        3.57      3.12 o 
   6  -4   5       76.53       83.25      8.40 o 
   7  -4   5      365.56      392.77     18.00 o 
   8  -4   5      350.20      343.44     17.77 o 
   9  -4   5      114.83       86.18     11.15 o 
 -10  -3   5       43.90       43.24      7.19 o 
  -9  -3   5      103.83       88.27      8.42 o 
  -8  -3   5       63.19       64.02      7.13 o 
  -7  -3   5      980.37     1007.39     25.30 o 
  -6  -3   5        2.32        4.20      2.61 o 
  -5  -3   5     1874.65     1978.63     38.44 o 
  -4  -3   5     1407.42     1437.78     19.28 o 
  -3  -3   5      169.49      222.26      6.99 o 
  -2  -3   5      174.82      150.88      7.70 o 
  -1  -3   5     1566.88     1553.40     19.37 o 
   0  -3   5       79.16       85.53      3.30 o 
   1  -3   5        3.22       13.81      2.43 o 
   2  -3   5      299.85      330.54     13.33 o 
   3  -3   5     1337.60     1386.40     24.01 o 
   4  -3   5     1748.98     1662.64     28.64 o 
   5  -3   5      279.06      271.91      7.31 o 
   6  -3   5      125.45      111.98      9.22 o 
   7  -3   5      282.19      301.77     15.61 o 
   8  -3   5      128.31      170.53     13.18 o 
   9  -3   5      146.10      148.69     13.74 o 
 -10  -2   5      187.60      199.92     12.47 o 
  -9  -2   5      628.87      645.26     21.30 o 
  -8  -2   5      467.75      444.15     16.43 o 
  -7  -2   5      165.92      180.80      9.80 o 
  -6  -2   5      272.85      248.52      7.23 o 
  -5  -2   5      136.13      132.19      3.78 o 
  -4  -2   5     2411.94     2644.66     30.78 o 
  -3  -2   5       26.00       54.78      2.63 o 
  -2  -2   5      668.22      813.16     18.92 o 
  -1  -2   5      201.18      245.95      5.60 o 
   0  -2   5      775.20      719.45     10.64 o 
   1  -2   5        8.59       23.47      2.26 o 
   2  -2   5     1186.03     1183.72     25.55 o 
   3  -2   5      165.82      147.29     10.08 o 
   4  -2   5     3869.12     3807.35     58.46 o 
   5  -2   5      804.14      749.52     16.84 o 
   6  -2   5        0.16        0.00      2.09 o 
   7  -2   5       14.57       15.53      3.40 o 
   8  -2   5      159.14      165.51     13.05 o 
   9  -2   5      217.53      262.28     16.58 o 
 -10  -1   5       57.04       79.78      8.61 o 
  -9  -1   5        3.77        4.24      3.66 o 
  -8  -1   5     1290.25     1319.56     31.07 o 
  -7  -1   5      580.97      567.67     12.25 o 
  -6  -1   5      224.47      199.78      6.59 o 
  -5  -1   5       89.76       95.57      5.38 o 
  -4  -1   5       57.00       44.05      2.49 o 
  -3  -1   5       95.90       62.68      2.12 o 
  -2  -1   5     1080.61     1096.97     13.64 o 
  -1  -1   5      994.03     1044.04     13.38 o 
   0  -1   5      729.15      635.38     43.54 o 
   1  -1   5      457.30      382.05      9.71 o 
   2  -1   5     2431.51     2463.91     38.98 o 
   3  -1   5      260.05      283.81      8.42 o 
   4  -1   5       26.71       20.59      2.89 o 
   5  -1   5     3154.46     3120.32     50.71 o 
   6  -1   5      220.87      206.21      8.59 o 
   7  -1   5      114.39      114.52      6.83 o 
   8  -1   5      110.63      109.95      7.19 o 
 -10   0   5       60.46       64.39      7.75 o 
  -9   0   5        4.59       -2.73      2.73 o 
  -8   0   5      603.43      627.97     19.42 o 
  -7   0   5      244.49      224.50     10.44 o 
  -6   0   5     1606.19     1734.58     24.58 o 
  -5   0   5      345.48      371.99      8.71 o 
  -4   0   5     1353.69     1481.10     20.31 o 
  -3   0   5     4371.08     4799.94     86.57 o 
  -2   0   5      232.53      160.12      4.67 o 
  -1   0   5      328.95      329.07      5.39 o 
   0   0   5     2661.83     2773.37     43.50 o 
   1   0   5     5358.80     5263.20     77.07 o 
   2   0   5     6019.72     6027.66     87.58 o 
   3   0   5       41.25       38.03      3.38 o 
   4   0   5      309.68      276.71      9.11 o 
   5   0   5     1510.63     1427.53     27.43 o 
   6   0   5     1307.61     1250.50     26.08 o 
   7   0   5        1.83       -1.64      1.64 o 
   8   0   5       43.33       54.42      5.81 o 
   9   0   5      298.22      293.98     12.86 o 
  10   0   5      109.37      129.98      8.91 o 
  -9   1   5      181.53      184.24     10.81 o 
  -8   1   5      363.98      371.32     10.55 o 
  -7   1   5      243.90      240.70      8.03 o 
  -6   1   5        9.05       10.55      2.44 o 
  -5   1   5      163.88      130.50     10.35 o 
  -4   1   5      223.41      234.21      6.48 o 
  -3   1   5      693.81      737.68     12.01 o 
  -2   1   5     1638.28     1513.49     20.47 o 
  -1   1   5       50.72       36.48      2.03 o 
   0   1   5       13.66       20.05      1.65 o 
   1   1   5      789.98      699.13     14.50 o 
   2   1   5     2086.29     2061.20     24.81 o 
   3   1   5      167.94      139.36      4.68 o 
   4   1   5      759.77      748.99     12.86 o 
   5   1   5      218.72      163.46      7.49 o 
   6   1   5     1853.94     1839.77     35.12 o 
   7   1   5      157.27      153.45      8.40 o 
   8   1   5        0.70        4.59      2.71 o 
   9   1   5      617.35      600.38     19.49 o 
  10   1   5      206.37      215.25     11.99 o 
  -9   2   5      393.56      417.97     18.37 o 
  -8   2   5        8.85        7.62      5.23 o 
  -7   2   5       48.61       52.29      4.42 o 
  -6   2   5      598.22      630.73     12.96 o 
  -5   2   5     1097.86     1144.19     20.73 o 
  -4   2   5      406.99      383.00     11.22 o 
  -3   2   5       49.38       47.02      2.55 o 
  -2   2   5     3162.56     3413.64     56.49 o 
  -1   2   5     1390.56     1341.45     16.21 o 
   0   2   5       58.40       40.55      1.98 o 
   1   2   5      398.30      434.63      7.61 o 
   2   2   5      103.46      137.37      4.33 o 
   3   2   5      113.46       99.41      4.03 o 
   4   2   5      785.76      750.80     12.90 o 
   5   2   5       87.47       61.47      3.85 o 
   6   2   5      543.82      482.74     11.19 o 
   7   2   5     1231.50     1196.00     27.41 o 
   8   2   5      182.60      162.41      9.39 o 
   9   2   5       96.86       89.30      7.99 o 
  10   2   5       86.08       98.88      8.81 o 
  -9   3   5      197.42      208.60     13.82 o 
  -8   3   5      250.85      261.76     14.75 o 
  -7   3   5        7.08        6.37      4.35 o 
  -6   3   5      734.15      742.48     14.45 o 
  -5   3   5     1270.67     1291.52     19.73 o 
  -4   3   5     1254.22     1303.97     24.32 o 
  -3   3   5        2.57        2.31      0.95 o 
  -2   3   5      517.61      486.30      6.85 o 
  -1   3   5     2547.70     2626.46     32.23 o 
   0   3   5     3328.12     3628.77     33.07 o 
   1   3   5       35.90       32.49      2.33 o 
   2   3   5     1862.17     1987.87     24.40 o 
   3   3   5     2269.71     2271.63     27.97 o 
   4   3   5      151.74      132.98      7.73 o 
   5   3   5      472.42      485.34     27.08 o 
   6   3   5     1161.81     1143.93     19.07 o 
   7   3   5     1042.42     1050.07     18.95 o 
   8   3   5     1241.31     1143.49     23.25 o 
   9   3   5       34.43       30.84      5.32 o 
  10   3   5       27.20       28.96      5.40 o 
  -8   4   5       80.98       95.22     10.29 o 
  -7   4   5       29.86       23.51      6.52 o 
  -6   4   5      423.21      461.21     18.28 o 
  -5   4   5     1044.38     1006.03     27.22 o 
  -4   4   5      720.32      726.83     15.63 o 
  -3   4   5      189.89      164.27      4.04 o 
  -2   4   5       68.75       92.09      3.01 o 
  -1   4   5        9.22       18.80      1.68 o 
   0   4   5      610.55      834.09     10.41 o 
   1   4   5       95.34       83.35      2.99 o 
   2   4   5        5.36        1.92      1.37 o 
   3   4   5     1263.00     1232.04     17.77 o 
   4   4   5     2125.28     2077.44     27.27 o 
   5   4   5        9.27        6.06      2.12 o 
   6   4   5       23.65       18.36      5.03 o 
   7   4   5     1189.39     1180.65     20.64 o 
   8   4   5      992.99      941.92     18.77 o 
   9   4   5        3.83        4.37      2.51 o 
  10   4   5       85.64       83.34      8.66 o 
  -8   5   5      199.03      189.82     13.82 o 
  -7   5   5       92.61      111.33     10.81 o 
  -6   5   5       12.49       11.93      5.02 o 
  -5   5   5      308.83      290.81     14.19 o 
  -4   5   5      655.61      647.91     20.61 o 
  -3   5   5      383.37      397.11      8.59 o 
  -2   5   5     1307.75     1319.73     14.99 o 
  -1   5   5      196.36      230.09      4.97 o 
   0   5   5     1510.82     1664.26     17.91 o 
   1   5   5       62.08       44.06      2.41 o 
   2   5   5        0.02        1.49      1.48 o 
   3   5   5     1276.28     1305.99     19.00 o 
   4   5   5     1284.97     1173.61     27.81 o 
   5   5   5     2110.94     2139.71     41.52 o 
   6   5   5      165.04      157.92      8.81 o 
   7   5   5       15.98       19.36      3.41 o 
   8   5   5      581.58      584.06     18.95 o 
   9   5   5       98.84       87.73      6.36 o 
  10   5   5       15.60       13.28      3.31 o 
  -7   6   5      197.09      210.64     14.32 o 
  -6   6   5      113.98      128.84     10.64 o 
  -5   6   5        4.76        2.95      4.11 o 
  -4   6   5      312.93      292.79     14.36 o 
  -3   6   5      155.44      139.15      9.39 o 
  -2   6   5        2.63        2.93      2.00 o 
  -1   6   5      399.53      411.94     10.34 o 
   0   6   5      118.49      113.37      4.91 o 
   1   6   5      986.77      962.28     12.33 o 
   2   6   5       15.06       15.14      1.93 o 
   3   6   5     1296.76     1341.01     22.57 o 
   4   6   5      423.69      381.16      9.43 o 
   5   6   5      282.83      259.67      8.17 o 
   6   6   5        6.08        7.23      2.61 o 
   7   6   5       13.47       16.28      3.36 o 
   8   6   5       16.59       23.67      4.05 o 
   9   6   5      196.63      184.23     15.31 o 
  10   6   5       78.80       85.36     17.27 o 
  -6   7   5      175.62      213.94     14.30 o 
  -5   7   5       86.76       79.05      9.58 o 
  -4   7   5       26.00       36.48      7.06 o 
  -3   7   5      489.35      464.96     18.07 o 
  -2   7   5        4.03        7.13      2.71 o 
  -1   7   5       96.40       79.30      6.82 o 
   0   7   5      127.00      106.10      5.26 o 
   1   7   5      681.58      672.43     10.10 o 
   2   7   5     1002.60      981.81     12.99 o 
   3   7   5      138.77      141.26      5.72 o 
   4   7   5        6.04       10.51      2.57 o 
   5   7   5     2091.10     2131.70     30.12 o 
   6   7   5      883.98      902.31     17.60 o 
   7   7   5       84.83       69.91      5.50 o 
   8   7   5      297.15      286.90     21.94 o 
   9   7   5      426.48      427.82     13.38 o 
  -6   8   5       77.53      103.68     11.74 o 
  -5   8   5      144.23      133.42     12.27 o 
  -4   8   5        4.10        0.71      4.59 o 
  -3   8   5      330.66      289.50     14.75 o 
  -2   8   5      142.87      158.05      7.05 o 
  -1   8   5       28.89       31.30      4.00 o 
   0   8   5        5.22        5.83      2.74 o 
   1   8   5     1067.80     1094.10     32.99 o 
   2   8   5      951.96      906.10     14.03 o 
   3   8   5      721.29      713.03     34.29 o 
   4   8   5      323.56      335.68     13.62 o 
   5   8   5        3.25        0.39      2.10 o 
   6   8   5       53.38       63.27      5.18 o 
   7   8   5      116.86      128.06      9.98 o 
   8   8   5       50.18       48.07      5.41 o 
   9   8   5      325.05      363.26     21.60 o 
  -5   9   5       39.17       37.64      8.66 o 
  -4   9   5        0.77        0.80      4.97 o 
  -3   9   5      336.72      284.22     15.74 o 
  -2   9   5      336.96      366.03     16.84 o 
  -1   9   5        2.48       -1.58      2.60 o 
   0   9   5        2.14        2.20      2.64 o 
   1   9   5       49.51       46.50      4.59 o 
   2   9   5       40.49       39.13      6.46 o 
   3   9   5      820.22      858.20     25.19 o 
   4   9   5       15.53       12.98      3.01 o 
   5   9   5      422.62      422.64     11.42 o 
   6   9   5      983.10     1003.25     19.61 o 
   7   9   5      232.08      247.01      9.71 o 
   8   9   5       39.50       34.17      5.06 o 
  -3  10   5       59.90       46.69      8.55 o 
  -2  10   5      248.08      258.60     14.99 o 
  -1  10   5       12.19       26.09      4.53 o 
   0  10   5      189.23      202.38      8.50 o 
   1  10   5       13.28       21.71      6.05 o 
   2  10   5      265.44      245.38     13.52 o 
   3  10   5        5.37        4.22      4.67 o 
   4  10   5       47.40       68.78      8.76 o 
   5  10   5       66.04       61.76      8.44 o 
   6  10   5      459.82      469.48     18.27 o 
   7  10   5      802.42      798.37     18.12 o 
  -2  11   5      222.31      232.56     15.16 o 
  -1  11   5      126.99      143.52     11.65 o 
   0  11   5       47.28       56.57      8.38 o 
   1  11   5       62.14       51.23      8.12 o 
   2  11   5       11.70       12.64      5.53 o 
   3  11   5      670.41      687.03     24.48 o 
   4  11   5      125.46      111.85     11.00 o 
   5  11   5        0.09       -4.01      4.01 o 
   6  11   5        2.32       -3.85      3.85 o 
   1  12   5       21.10       26.85      7.26 o 
   2  12   5       15.82       15.20      6.16 o 
   3  12   5      138.18      141.50     12.49 o 
   4  12   5      784.22      801.94     28.51 o 
  -3 -12   6      112.12      100.50     11.00 o 
  -2 -12   6       74.37       97.72     11.22 o 
  -1 -12   6      177.11      187.58     13.74 o 
  -6 -11   6       32.94       30.45      7.73 o 
  -5 -11   6      145.63      151.30     11.91 o 
  -4 -11   6      360.59      356.12     17.53 o 
  -3 -11   6      255.31      240.60     14.47 o 
  -2 -11   6       48.39       48.24      8.23 o 
  -1 -11   6      142.79      154.65     12.34 o 
   0 -11   6      431.88      448.74     20.03 o 
   1 -11   6       80.34       75.00      9.39 o 
   2 -11   6       21.94       37.10      7.19 o 
  -7 -10   6       66.60       68.86      7.62 o 
  -6 -10   6      405.77      340.36     16.69 o 
  -5 -10   6       58.91       69.75      8.66 o 
  -4 -10   6      586.41      588.80     21.64 o 
  -3 -10   6      446.06      456.28     18.86 o 
  -2 -10   6      104.45       99.27      9.54 o 
  -1 -10   6       70.44       60.45      8.14 o 
   0 -10   6      290.89      292.79     15.40 o 
   1 -10   6       56.32       62.04      8.33 o 
   2 -10   6        0.34       -2.24      2.24 o 
   3 -10   6       37.15       42.85      7.82 o 
  -8  -9   6      244.30      226.56     12.94 o 
  -7  -9   6      523.87      546.22     19.25 o 
  -6  -9   6      125.64      123.34      6.52 o 
  -5  -9   6      178.18      157.83      6.92 o 
  -4  -9   6      464.20      479.04     18.45 o 
  -3  -9   6      521.79      561.73     19.83 o 
  -2  -9   6        6.95       10.21      4.29 o 
  -1  -9   6      253.69      276.64     13.95 o 
   0  -9   6       18.60       23.51      5.30 o 
   1  -9   6      311.15      267.79     13.87 o 
   2  -9   6      393.17      372.04     16.75 o 
   3  -9   6        0.36        3.98      3.47 o 
   4  -9   6       27.70       37.10      7.15 o 
   5  -9   6      219.03      258.71     15.48 o 
  -8  -8   6       74.59       76.57      8.20 o 
  -7  -8   6      220.23      212.30     11.71 o 
  -6  -8   6      648.37      659.53     14.58 o 
  -5  -8   6       25.62       21.46      3.31 o 
  -4  -8   6        6.81        8.39      2.36 o 
  -3  -8   6      312.21      309.56     10.59 o 
  -2  -8   6      258.27      286.44     13.31 o 
  -1  -8   6      128.21      115.05      8.55 o 
   0  -8   6      255.95      231.83     11.99 o 
   1  -8   6     1197.34     1196.65     30.64 o 
   2  -8   6      983.97      948.58     26.98 o 
   3  -8   6      317.46      298.74     14.66 o 
   4  -8   6       86.07      103.90      9.93 o 
   5  -8   6      453.91      418.21     19.21 o 
   6  -8   6      373.15      436.77     20.52 o 
  -9  -7   6       72.24       75.91      8.79 o 
  -8  -7   6        2.46        4.85      3.70 o 
  -7  -7   6       45.46       50.45      6.63 o 
  -6  -7   6       38.55       45.73      4.21 o 
  -5  -7   6     1446.44     1479.06     22.83 o 
  -4  -7   6       15.25       19.43      2.89 o 
  -3  -7   6      642.10      630.71     12.37 o 
  -2  -7   6      126.27      124.53      5.09 o 
  -1  -7   6      253.56      211.78     10.38 o 
   0  -7   6        0.42       -1.21      2.67 o 
   1  -7   6     1049.95     1021.54     26.44 o 
   2  -7   6     1974.31     1870.46     40.68 o 
   3  -7   6      253.15      246.28     12.73 o 
   4  -7   6        0.07       -1.66      3.19 o 
   5  -7   6       29.61       36.48      6.87 o 
   6  -7   6      382.49      401.11     18.82 o 
  -9  -6   6      458.32      521.76     20.11 o 
  -8  -6   6       65.02       82.34      8.42 o 
  -7  -6   6      403.71      393.72     15.65 o 
  -6  -6   6       29.90       15.91      4.31 o 
  -5  -6   6      120.39      124.99      5.53 o 
  -4  -6   6       88.18      103.55      4.80 o 
  -3  -6   6       56.54       53.93      3.54 o 
  -2  -6   6      761.89      729.31     13.38 o 
  -1  -6   6      541.51      544.02     10.31 o 
   0  -6   6      677.59      676.79     11.53 o 
   1  -6   6       45.42       41.80      5.45 o 
   2  -6   6     1255.59     1235.69     29.74 o 
   3  -6   6      750.03      691.94     21.34 o 
   4  -6   6       10.81        4.74      3.57 o 
   5  -6   6        7.74       13.91      4.74 o 
   6  -6   6      563.98      606.15     22.72 o 
   7  -6   6      261.68      261.83     15.68 o 
  -9  -5   6       22.14       28.81      6.18 o 
  -8  -5   6      545.98      586.56     20.07 o 
  -7  -5   6      539.80      519.67     17.72 o 
  -6  -5   6       42.23       32.24      5.08 o 
  -5  -5   6     1399.42     1370.33     20.43 o 
  -4  -5   6     1796.67     1888.84     25.24 o 
  -3  -5   6      117.27      101.01      4.38 o 
  -2  -5   6     2259.27     2276.44     28.30 o 
  -1  -5   6     5000.07     5428.86     59.18 o 
   0  -5   6     2011.06     1989.07     27.07 o 
   1  -5   6      485.51      506.08     15.93 o 
   2  -5   6     1191.19     1167.28     27.28 o 
   4  -5   6      377.80      344.73     14.84 o 
   5  -5   6       47.50       44.96      7.02 o 
   6  -5   6      114.44      144.56     11.43 o 
   7  -5   6      458.21      487.72     21.38 o 
   8  -5   6       22.58       30.90      7.88 o 
  -9  -4   6      223.73      198.11     12.14 o 
  -8  -4   6      308.77      321.24     14.41 o 
  -7  -4   6      108.34       95.80      7.73 o 
  -6  -4   6      238.59      262.22     11.54 o 
  -5  -4   6      145.68      148.24      5.43 o 
  -4  -4   6        7.99        5.56      2.12 o 
  -3  -4   6      455.31      453.20      8.94 o 
  -2  -4   6      372.71      356.79      7.61 o 
  -1  -4   6     4275.83     4419.17     48.78 o 
   0  -4   6      757.76      693.44     11.39 o 
   1  -4   6      358.95      389.55      7.88 o 
   2  -4   6      971.47     1015.86     15.23 o 
   3  -4   6     1589.92     1562.94     21.46 o 
   4  -4   6     1252.75     1222.23     30.04 o 
   5  -4   6      364.09      352.61     15.40 o 
   6  -4   6        3.16        3.25      3.85 o 
   7  -4   6      677.60      696.89     25.11 o 
   8  -4   6      710.31      737.12     27.28 o 
 -10  -3   6       55.91       58.79      8.23 o 
  -9  -3   6       23.91       20.56      5.23 o 
  -8  -3   6       36.21       34.00      5.81 o 
  -7  -3   6     1342.87     1416.51     32.24 o 
  -6  -3   6      205.74      175.37      9.19 o 
  -5  -3   6      320.18      276.26     10.90 o 
  -4  -3   6     1066.46     1015.91     14.97 o 
  -3  -3   6       73.48       67.58      3.15 o 
  -2  -3   6     2074.77     2463.07     28.98 o 
  -1  -3   6      100.22       66.61      3.12 o 
   0  -3   6     1793.96     1845.60     40.94 o 
   1  -3   6     1835.72     1835.56     23.24 o 
   2  -3   6        0.01       -0.06      1.11 o 
   3  -3   6      446.17      458.14      9.15 o 
   4  -3   6     2083.53     2087.78     35.39 o 
   5  -3   6      850.63      799.93     14.29 o 
   6  -3   6      177.48      169.94     11.50 o 
   7  -3   6      157.32      173.88     12.51 o 
   8  -3   6      185.82      211.68     14.79 o 
   9  -3   6        5.82        6.07      5.77 o 
 -10  -2   6       56.01       77.28      8.94 o 
  -9  -2   6       13.04       16.71      4.87 o 
  -8  -2   6      692.72      663.13     20.76 o 
  -7  -2   6      169.09      161.29      9.50 o 
  -6  -2   6      425.82      420.58      9.97 o 
  -5  -2   6       12.52       16.28      3.45 o 
  -4  -2   6      668.78      713.05     11.09 o 
  -3  -2   6      881.31      843.29     23.40 o 
  -2  -2   6        8.06       28.37      2.59 o 
  -1  -2   6      252.86      293.28      6.14 o 
   0  -2   6      502.79      385.18     16.37 o 
   1  -2   6     5369.80     5282.85     86.91 o 
   2  -2   6      827.67      853.50     13.27 o 
   3  -2   6       17.89       13.96      2.73 o 
   4  -2   6     1523.37     1396.52     26.01 o 
   5  -2   6     1967.91     1982.37     35.23 o 
   6  -2   6      158.81      148.67      7.56 o 
   7  -2   6       30.09       27.37      4.01 o 
   8  -2   6       32.09       46.56      8.48 o 
   9  -2   6       33.82       46.06      8.85 o 
  -9  -1   6        6.70        9.60      4.24 o 
  -8  -1   6       42.82       38.14      5.68 o 
  -7  -1   6     1028.77     1005.41     17.80 o 
  -6  -1   6      181.80      164.05      7.90 o 
  -5  -1   6       61.19       47.06      5.01 o 
  -4  -1   6      276.25      340.08      9.64 o 
  -3  -1   6      886.67     1166.55     35.86 o 
  -2  -1   6     1414.86     1515.17     21.85 o 
  -1  -1   6     1556.71     1726.91     20.73 o 
   0  -1   6     1368.64     1314.97     25.91 o 
   1  -1   6     8954.69     9368.29    133.98 o 
   2  -1   6     4641.57     4780.93     71.64 o 
   3  -1   6      189.06      186.85      7.13 o 
   4  -1   6      335.17      321.05     10.08 o 
   5  -1   6     1372.83     1326.84     26.36 o 
   6  -1   6     1504.48     1437.98     28.73 o 
   7  -1   6       33.10       32.19      4.33 o 
   8  -1   6      198.52      196.73      9.71 o 
  -9   0   6      161.28      168.57     10.75 o 
  -8   0   6       37.27       30.38      5.15 o 
  -7   0   6       25.50       23.15      3.41 o 
  -6   0   6      763.41      794.26     17.97 o 
  -5   0   6      635.12      611.12     16.09 o 
  -4   0   6      157.50      152.45      5.37 o 
  -3   0   6       64.99       57.33      3.40 o 
  -2   0   6        9.65        9.58      2.39 o 
  -1   0   6       13.70       17.49      1.36 o 
   0   0   6      812.25      844.40     17.66 o 
   1   0   6     5827.27     5869.67     86.57 o 
   2   0   6     4926.89     4969.74     74.36 o 
   3   0   6      791.53      828.21     17.79 o 
   4   0   6      168.37      136.16      6.50 o 
   5   0   6      328.20      310.52     10.62 o 
   6   0   6      502.38      480.05     14.38 o 
   7   0   6       13.17       16.69      3.55 o 
   8   0   6      117.12      107.30      7.43 o 
   9   0   6      133.96      131.55      8.74 o 
  -9   1   6      122.82      127.35      9.39 o 
  -8   1   6      164.86      153.26     11.29 o 
  -7   1   6       47.19       46.39      4.27 o 
  -6   1   6        3.39        1.97      1.86 o 
  -5   1   6      209.96      194.63      6.60 o 
  -4   1   6      101.03      103.90      4.80 o 
  -3   1   6       41.79       58.46      3.41 o 
  -2   1   6     2426.89     2396.78     29.22 o 
  -1   1   6      535.36      518.68     12.94 o 
   0   1   6     1591.44     1636.90     29.14 o 
   1   1   6     1293.51     1226.89     22.75 o 
   2   1   6     6358.70     6624.81     70.37 o 
   3   1   6     2510.77     2487.38     41.43 o 
   4   1   6      418.14      421.01     12.30 o 
   5   1   6      292.29      263.12      9.93 o 
   6   1   6      551.78      499.30     14.99 o 
   7   1   6      167.31      154.76      8.36 o 
   8   1   6        2.97        3.75      2.71 o 
  10   1   6      176.76      167.30     10.55 o 
  -9   2   6       22.18       18.24      6.05 o 
  -8   2   6      205.04      217.80      8.41 o 
  -7   2   6       19.21       19.37      4.63 o 
  -6   2   6       30.87       32.73     10.55 o 
  -5   2   6      306.48      293.81      8.24 o 
  -4   2   6        4.72        1.52      1.43 o 
  -3   2   6       72.49       61.06      3.52 o 
  -2   2   6     1207.57     1104.40     11.99 o 
  -1   2   6      417.25      340.02      5.35 o 
   0   2   6       11.21       10.37      2.86 o 
   1   2   6       95.21       93.18      3.53 o 
   2   2   6      227.14      161.43      4.99 o 
   3   2   6      959.23      917.03     14.41 o 
   4   2   6     1295.93     1380.89     20.06 o 
   5   2   6       21.91       19.48      2.86 o 
   6   2   6     1266.49     1251.39     20.39 o 
   7   2   6     1036.44      968.95     24.10 o 
   8   2   6       29.44       25.63      4.72 o 
   9   2   6       78.00       66.11      7.08 o 
  10   2   6       90.57       93.76      8.76 o 
  -8   3   6       91.24       94.68     10.03 o 
  -7   3   6      349.86      351.09     16.04 o 
  -6   3   6      167.01      160.98      9.02 o 
  -5   3   6      953.57     1002.35     22.86 o 
  -4   3   6      164.77      145.23      5.46 o 
  -3   3   6      370.64      360.06      8.31 o 
  -2   3   6      211.46      194.48      4.65 o 
  -1   3   6      291.02      232.03      4.62 o 
   0   3   6      717.62      758.07      9.77 o 
   1   3   6      412.16      378.57      7.57 o 
   2   3   6     1545.41     1737.76     24.16 o 
   3   3   6     2899.26     2960.62     35.38 o 
   4   3   6      894.36      840.03     14.38 o 
   5   3   6       33.38       34.94      3.48 o 
   6   3   6       19.26       16.91      2.82 o 
   7   3   6     1831.35     1705.58     26.51 o 
   8   3   6      245.69      225.69     11.43 o 
   9   3   6        4.41       -2.17      2.17 o 
  10   3   6      189.73      195.42     11.74 o 
  -8   4   6       37.19       41.39      8.12 o 
  -7   4   6       65.24       77.37      9.39 o 
  -6   4   6        1.89        2.15      4.39 o 
  -5   4   6      769.89      738.17     22.85 o 
  -4   4   6      522.28      497.87     10.69 o 
  -3   4   6      255.32      238.25      6.78 o 
  -2   4   6      164.31      147.01      3.88 o 
  -1   4   6      654.21      611.53     10.27 o 
   0   4   6       37.23       70.04      2.90 o 
   1   4   6      304.82      297.91      5.87 o 
   2   4   6      250.11      315.71      7.30 o 
   3   4   6      581.89      520.01     10.34 o 
   4   4   6     6605.52     7061.58     77.01 o 
   5   4   6      349.53      338.44      9.28 o 
   6   4   6      214.54      198.34      8.47 o 
   7   4   6      100.71       88.13      5.69 o 
   8   4   6      820.34      764.73     16.84 o 
   9   4   6        9.40       11.99      3.09 o 
  10   4   6       37.99       31.48      5.73 o 
  -7   5   6      167.59      178.39     13.14 o 
  -6   5   6        1.16       -3.36      3.36 o 
  -5   5   6      110.24      101.01      9.63 o 
  -4   5   6      198.55      176.99     10.87 o 
  -3   5   6       78.65       77.93      4.89 o 
  -2   5   6      126.35      124.37      6.05 o 
  -1   5   6       12.30       25.73      2.14 o 
   0   5   6     1498.51     1633.85     21.66 o 
   1   5   6      541.27      479.62      8.45 o 
   2   5   6      112.67      124.19      4.79 o 
   3   5   6       14.88       15.00      2.49 o 
   4   5   6     3194.72     3230.41     39.69 o 
   5   5   6     2888.24     2998.89     39.72 o 
   6   5   6        2.39        2.16      3.63 o 
   7   5   6     1569.26     1582.83     25.70 o 
   8   5   6      694.12      688.37     16.66 o 
   9   5   6       49.58       50.96      6.55 o 
  10   5   6       51.27       51.52      5.63 o 
  -7   6   6      159.93      211.55     14.77 o 
  -6   6   6      337.20      313.81     16.49 o 
  -5   6   6       22.31       26.79      6.46 o 
  -4   6   6       13.32       13.44      4.82 o 
  -3   6   6      154.53      157.20     10.19 o 
  -2   6   6      239.48      210.43     11.18 o 
  -1   6   6      356.33      372.66      7.05 o 
   0   6   6      151.53      142.45      4.42 o 
   1   6   6     1495.67     1467.43     17.10 o 
   2   6   6      303.29      313.72      6.61 o 
   3   6   6       68.70       57.85      3.99 o 
   4   6   6      313.92      316.17      8.73 o 
   5   6   6      198.60      174.97      6.92 o 
   6   6   6       11.84       12.65      2.92 o 
   7   6   6      116.30      117.32      6.46 o 
   8   6   6      175.54      161.48      7.98 o 
   9   6   6       91.34       99.03      7.17 o 
  -6   7   6      106.83      107.97     11.33 o 
  -5   7   6      158.83      142.40     11.91 o 
  -4   7   6        2.49        1.55      3.83 o 
  -3   7   6      337.84      321.71     15.25 o 
  -2   7   6      466.60      435.84     16.97 o 
  -1   7   6      469.12      433.78     10.59 o 
   0   7   6       59.87       58.06      5.51 o 
   1   7   6      837.30      860.45     12.20 o 
   2   7   6      476.37      446.05     12.95 o 
   3   7   6      779.48      794.94     14.64 o 
   4   7   6       92.74       92.45      5.11 o 
   5   7   6     1874.43     1863.91     27.63 o 
   6   7   6     1396.73     1431.89     36.82 o 
   7   7   6       18.32       17.59      3.58 o 
   8   7   6      505.28      506.68     19.33 o 
   9   7   6      241.76      275.40     11.02 o 
  -5   8   6      146.90      149.72     12.38 o 
  -4   8   6       57.15       72.59      9.58 o 
  -3   8   6      170.03      156.29     11.65 o 
  -2   8   6      358.39      321.43     15.27 o 
  -1   8   6      990.46      968.79     17.97 o 
   0   8   6       17.48       24.72      3.79 o 
   1   8   6      198.21      192.73      7.40 o 
   2   8   6      286.49      265.91      8.13 o 
   3   8   6        4.36        1.43      2.03 o 
   4   8   6       71.76       72.99      4.88 o 
   5   8   6       10.10       11.53      2.93 o 
   6   8   6      244.07      237.43      9.80 o 
   7   8   6      454.99      449.80     12.81 o 
   8   8   6       17.54       11.82      3.56 o 
   9   8   6      308.58      304.61     11.75 o 
  -4   9   6       23.22       27.43      7.45 o 
  -3   9   6        2.18        3.47      4.80 o 
  -2   9   6      152.05      175.71     11.89 o 
  -1   9   6      322.89      325.40     15.10 o 
   0   9   6      168.42      164.00      7.41 o 
   1   9   6       27.51       27.43      3.96 o 
   2   9   6        5.05        8.59      4.78 o 
   3   9   6      166.95      180.54     11.31 o 
   4   9   6       64.44       69.59      5.00 o 
   5   9   6      171.16      180.06      7.69 o 
   6   9   6      566.88      553.98     25.14 o 
   7   9   6      441.85      454.90     13.23 o 
   8   9   6        1.78        0.83      2.96 o 
  -3  10   6       45.44       46.19      8.68 o 
  -2  10   6      100.73       52.87      8.57 o 
  -1  10   6      108.71      107.26     10.12 o 
   0  10   6       80.15       85.42      6.88 o 
   1  10   6      352.57      327.31     15.03 o 
   2  10   6       33.18       45.93      7.47 o 
   3  10   6      178.89      181.98     11.97 o 
   4  10   6       52.16       47.46      7.77 o 
   5  10   6        2.57       -3.34      4.07 o 
   6  10   6      183.63      182.03      8.23 o 
   7  10   6      563.31      565.04     15.13 o 
  -1  11   6       67.00       72.96      9.60 o 
   0  11   6      121.59      119.06     10.72 o 
   1  11   6        4.06       12.04      5.68 o 
   2  11   6        9.43       11.35      5.75 o 
   3  11   6      150.62      154.81     12.17 o 
   4  11   6      473.23      510.97     21.40 o 
   5  11   6        0.37       -2.86      4.05 o 
   6  11   6       12.80       10.12      6.65 o 
   2  12   6       12.34        3.49      4.82 o 
   3  12   6       53.27       70.70      9.82 o 
  -5 -11   7      236.38      219.51     14.38 o 
  -4 -11   7      313.33      323.03     17.10 o 
  -3 -11   7      246.94      243.16     14.90 o 
  -2 -11   7      125.41      107.82     10.81 o 
  -1 -11   7      424.90      440.15     20.11 o 
   0 -11   7      744.58      742.20     26.55 o 
   1 -11   7       92.75      100.50     10.72 o 
  -6 -10   7      328.76      351.95     16.97 o 
  -5 -10   7        5.32        1.74      4.22 o 
  -4 -10   7      777.81      745.86     25.09 o 
  -3 -10   7      639.04      711.32     24.18 o 
  -2 -10   7      436.19      464.72     19.08 o 
  -1 -10   7       71.73       75.82      8.85 o 
   0 -10   7      618.97      616.88     22.67 o 
   1 -10   7      260.63      233.92     13.76 o 
   2 -10   7        9.49        9.13      4.87 o 
   3 -10   7        0.94        1.64      3.68 o 
  -7  -9   7      289.60      315.53     14.79 o 
  -6  -9   7      303.14      306.71     10.18 o 
  -5  -9   7       65.71       74.42      5.25 o 
  -4  -9   7       52.03       43.56      6.83 o 
  -3  -9   7     1045.44     1089.28     29.50 o 
  -2  -9   7      645.53      677.15     22.27 o 
  -1  -9   7      136.43      124.12      9.86 o 
   0  -9   7      613.86      579.45     20.56 o 
   1  -9   7      511.29      506.45     19.44 o 
   2  -9   7      534.84      529.99     20.63 o 
   3  -9   7       50.15       49.05      7.97 o 
   4  -9   7       64.23       62.79      8.94 o 
  -8  -8   7        7.51       12.62      4.72 o 
  -7  -8   7      101.15      109.95      9.39 o 
  -6  -8   7      730.76      695.04     21.28 o 
  -5  -8   7       99.69      105.74      9.51 o 
  -4  -8   7      237.63      231.04     10.22 o 
  -3  -8   7        4.40        3.16      6.37 o 
  -2  -8   7      485.29      515.52     18.13 o 
  -1  -8   7     1201.98     1223.97     30.60 o 
   0  -8   7       22.80       17.83      4.85 o 
   1  -8   7     1013.00      953.96     27.11 o 
   2  -8   7      398.75      391.83     16.93 o 
   3  -8   7      110.61      116.39      9.67 o 
   4  -8   7        0.71        0.19      3.55 o 
   5  -8   7      317.98      345.68     17.68 o 
  -8  -7   7        5.06        8.05      4.13 o 
  -7  -7   7       15.21       16.26      4.63 o 
  -6  -7   7      561.69      545.56     18.24 o 
  -5  -7   7      850.81      842.26     32.55 o 
  -4  -7   7      358.27      357.04      9.69 o 
  -3  -7   7     2210.55     2314.42     65.05 o 
  -2  -7   7      929.32      949.28     18.99 o 
  -1  -7   7     1016.44     1012.97     25.75 o 
   0  -7   7      385.14      370.90     14.69 o 
   1  -7   7      244.04      248.37     12.23 o 
   2  -7   7     1266.53     1131.94     29.65 o 
   3  -7   7      471.40      509.38     19.23 o 
   4  -7   7       16.70       16.88      5.30 o 
   5  -7   7       71.84       61.26      8.42 o 
   6  -7   7      189.21      193.95     13.70 o 
  -9  -6   7      139.04      140.01     10.47 o 
  -8  -6   7      171.70      168.87     10.96 o 
  -7  -6   7      108.87      117.08      8.83 o 
  -6  -6   7       45.00       47.22      5.99 o 
  -5  -6   7      217.26      251.94      7.81 o 
  -4  -6   7       70.61       64.97      4.13 o 
  -3  -6   7      823.84      791.29     14.06 o 
  -2  -6   7      587.85      532.73     10.80 o 
  -1  -6   7     2573.76     2618.21     32.45 o 
   0  -6   7     1068.79     1064.78     16.30 o 
   1  -6   7        0.50       -0.15      2.54 o 
   2  -6   7      632.86      607.77     19.53 o 
   3  -6   7      642.43      597.97     19.98 o 
   4  -6   7        0.81        2.30      3.36 o 
   5  -6   7      200.59      201.99     12.53 o 
   6  -6   7      267.45      261.03     15.07 o 
   7  -6   7       22.77       30.62      7.21 o 
  -9  -5   7       21.97       10.31      4.74 o 
  -8  -5   7      251.39      252.57     13.26 o 
  -7  -5   7     1438.97     1424.45     33.46 o 
  -6  -5   7        8.08       10.12      3.68 o 
  -5  -5   7     1354.52     1417.15     30.90 o 
  -4  -5   7     1395.30     1430.98     20.80 o 
  -3  -5   7        5.93        6.07      1.83 o 
  -2  -5   7      344.80      314.33      7.68 o 
  -1  -5   7     2890.86     2995.70     35.77 o 
   0  -5   7     1407.00     1339.23     18.95 o 
   1  -5   7      152.01      159.40      5.29 o 
   2  -5   7      256.65      266.18     11.65 o 
   3  -5   7      813.04      708.01     21.25 o 
   4  -5   7       84.07       79.20      7.97 o 
   5  -5   7       82.64       83.27      8.87 o 
   6  -5   7      373.63      433.45     19.55 o 
   7  -5   7      126.71      169.49     13.05 o 
   8  -5   7       41.34       59.93      9.97 o 
  -9  -4   7       71.27       83.79      8.83 o 
  -8  -4   7       65.48       69.17      7.71 o 
  -7  -4   7      167.67      161.91     10.03 o 
  -6  -4   7        0.10       -0.11      2.41 o 
  -5  -4   7      147.55      131.08      8.10 o 
  -4  -4   7      777.36      740.25     13.99 o 
  -3  -4   7      856.10      841.17     13.58 o 
  -2  -4   7      101.00       97.54      4.09 o 
  -1  -4   7     2434.68     2500.74     35.40 o 
   0  -4   7      985.66      932.15     14.45 o 
   1  -4   7      139.09       99.48      4.10 o 
   2  -4   7       17.55       20.17      2.34 o 
   3  -4   7      483.48      455.24      9.81 o 
   4  -4   7      704.15      640.05     20.69 o 
   5  -4   7       47.08       43.97      6.59 o 
   6  -4   7      454.67      442.34     18.76 o 
   7  -4   7      127.18      148.39     11.93 o 
   8  -4   7      325.99      389.03     20.09 o 
  -9  -3   7       15.94       20.63      5.49 o 
  -8  -3   7       20.96       20.93      5.19 o 
  -7  -3   7      280.60      288.64     13.18 o 
  -6  -3   7      226.89      230.00     11.05 o 
  -5  -3   7      636.54      654.00     18.39 o 
  -4  -3   7     1229.94     1257.44     24.56 o 
  -3  -3   7      888.28      895.98     13.57 o 
  -2  -3   7      187.32      173.03      4.98 o 
  -1  -3   7      239.22      172.19      9.07 o 
   0  -3   7     3768.79     3851.80     66.97 o 
   1  -3   7     1194.55     1131.57     16.68 o 
   2  -3   7       46.28       52.13      4.65 o 
   3  -3   7      841.10      863.68     14.42 o 
   4  -3   7     2258.93     2200.58     43.09 o 
   5  -3   7     1723.12     1701.98     26.51 o 
   6  -3   7      237.89      216.46     13.01 o 
   7  -3   7      213.14      233.96     14.69 o 
   8  -3   7      382.11      386.90     20.24 o 
   9  -3   7       53.46       74.25     11.39 o 
  -9  -2   7       59.00       60.04      7.71 o 
  -8  -2   7        5.78        4.46      3.64 o 
  -7  -2   7      354.24      385.67     15.14 o 
  -6  -2   7      476.57      408.52     14.62 o 
  -5  -2   7       92.08       93.63      6.63 o 
  -4  -2   7      492.75      505.20     14.86 o 
  -3  -2   7      573.35      529.22      8.93 o 
  -2  -2   7       25.51       24.92      1.96 o 
  -1  -2   7      825.51     1006.67     18.75 o 
   0  -2   7      340.76      280.20      6.56 o 
   1  -2   7       26.02       10.86      1.79 o 
   2  -2   7      132.23       81.84      3.84 o 
   3  -2   7      210.55      196.99      6.03 o 
   4  -2   7      499.49      426.47     12.23 o 
   5  -2   7     2871.12     2759.65     46.58 o 
   6  -2   7       27.21       24.51      4.01 o 
   8  -2   7      130.58      176.04     13.57 o 
   9  -2   7       67.80       66.84     10.44 o 
  -9  -1   7       50.75       49.61      7.08 o 
  -8  -1   7      245.28      227.63     11.82 o 
  -7  -1   7       94.47       86.15      5.37 o 
  -6  -1   7     1474.86     1520.83     23.17 o 
  -5  -1   7      126.88      128.76      5.61 o 
  -4  -1   7      490.91      590.84     16.24 o 
  -3  -1   7      438.10      424.95     12.81 o 
  -2  -1   7      584.92      590.32     17.92 o 
  -1  -1   7     3296.29     3638.43     40.27 o 
   0  -1   7     1550.41     1643.20     21.04 o 
   1  -1   7     7152.72     7594.93    111.29 o 
   2  -1   7     2413.00     2352.81     39.64 o 
   3  -1   7      578.46      608.93     14.92 o 
   4  -1   7       58.92       53.92      4.61 o 
   5  -1   7     2371.15     2333.33     41.13 o 
   6  -1   7      375.94      354.21     12.19 o 
   7  -1   7        6.11        8.20      2.78 o 
   8  -1   7      212.64      228.32     10.64 o 
  -9   0   7      138.20      157.63     10.53 o 
  -8   0   7        9.21       12.30      4.18 o 
  -7   0   7      242.31      251.24      8.74 o 
  -6   0   7       46.93       58.49      6.31 o 
  -5   0   7     1076.97     1078.97     17.80 o 
  -4   0   7      483.97      538.60     21.01 o 
  -3   0   7      461.54      517.37     10.51 o 
  -2   0   7      966.23      845.69     19.01 o 
  -1   0   7        8.66        5.12      1.11 o 
   0   0   7        0.38       -1.44      1.44 o 
   1   0   7     9425.55    10151.28    146.00 o 
   2   0   7     6968.93     7118.45    104.63 o 
   3   0   7     1186.00     1135.00     23.02 o 
   4   0   7      101.80      103.66      6.09 o 
   5   0   7     1230.73     1175.16     25.09 o 
   6   0   7     1372.20     1390.13     29.16 o 
   7   0   7       20.80       26.62      4.39 o 
   8   0   7       98.06       99.33      7.24 o 
   9   0   7      234.71      259.18     12.25 o 
  -9   1   7      314.32      333.92     15.01 o 
  -8   1   7      268.09      267.30      9.43 o 
  -7   1   7        2.63        4.11      2.41 o 
  -6   1   7      240.41      242.68      8.06 o 
  -5   1   7       22.07       22.93      4.24 o 
  -4   1   7     1460.77     1509.74     40.55 o 
  -3   1   7        0.56        2.43      1.65 o 
  -2   1   7     1917.31     1853.97     24.57 o 
  -1   1   7      747.16      710.96     16.73 o 
   0   1   7        8.68        7.84      2.28 o 
   1   1   7     3346.19     3611.52     57.34 o 
   2   1   7     3364.09     3506.52     56.01 o 
   3   1   7     1008.16      919.38     20.03 o 
   4   1   7      113.35      137.32      7.19 o 
   5   1   7      304.56      288.29     10.83 o 
   6   1   7      188.69      167.77      8.42 o 
   7   1   7      160.77      145.91      8.42 o 
   8   1   7       14.83       13.98      3.96 o 
   9   1   7       43.25       58.36      6.76 o 
  10   1   7      209.91      229.23     12.36 o 
  -9   2   7       92.83      105.73     10.85 o 
  -8   2   7      528.06      566.90     14.12 o 
  -7   2   7       83.90       74.25      5.30 o 
  -6   2   7       51.03       47.07      4.25 o 
  -5   2   7       19.19       17.97      2.88 o 
  -4   2   7      591.09      587.98     11.90 o 
  -3   2   7      963.12     1017.39     16.31 o 
  -2   2   7      764.13      687.62     12.36 o 
  -1   2   7     2465.92     2379.12     23.35 o 
   0   2   7     2964.59     3130.43     42.29 o 
   1   2   7       12.56       10.96      3.47 o 
   2   2   7      121.02       78.85      4.18 o 
   3   2   7     1821.84     1826.56     24.36 o 
   4   2   7     1058.26     1092.47     17.50 o 
   5   2   7       85.82       86.00      8.60 o 
   6   2   7      631.25      606.60     17.51 o 
   7   2   7     1029.41     1020.67     25.41 o 
   8   2   7       26.81       29.76      5.06 o 
   9   2   7        4.14       11.69      3.81 o 
  10   2   7       23.49       25.86      5.30 o 
  -8   3   7      475.42      503.48     20.89 o 
  -7   3   7      745.74      756.46     24.98 o 
  -6   3   7       43.95       48.19      8.86 o 
  -5   3   7      169.30      168.05      6.61 o 
  -4   3   7      527.92      518.42     34.92 o 
  -3   3   7      550.86      556.34     11.22 o 
  -2   3   7       11.03       12.44      2.25 o 
  -1   3   7     2087.03     2138.53     21.69 o 
   0   3   7     2253.58     2360.52     28.23 o 
   1   3   7       96.93       87.09      4.30 o 
   2   3   7      790.11      841.16     13.59 o 
   3   3   7     1342.18     1359.35     19.69 o 
   4   3   7      713.67      626.57     12.38 o 
   5   3   7      136.14      123.09      5.54 o 
   6   3   7        9.84        7.19      2.55 o 
   7   3   7      668.24      635.23     22.29 o 
   8   3   7      428.16      406.92     15.65 o 
   9   3   7       11.65        6.07      3.25 o 
  10   3   7       85.94       72.03      8.14 o 
  -8   4   7      547.73      560.82     23.06 o 
  -7   4   7      296.92      324.92     16.65 o 
  -6   4   7        1.72        3.38      4.26 o 
  -5   4   7       70.30       73.28      8.36 o 
  -4   4   7      476.92      447.03     13.60 o 
  -3   4   7      366.16      386.70     16.10 o 
  -2   4   7      240.33      234.73      6.87 o 
  -1   4   7        9.35        7.33      2.36 o 
   0   4   7     1798.11     1795.59     19.40 o 
   1   4   7       81.43       52.42      3.42 o 
   2   4   7      311.94      327.69      9.08 o 
   3   4   7      755.73      772.14     13.65 o 
   4   4   7     2932.83     3069.30     46.10 o 
   5   4   7     1239.35     1201.25     42.35 o 
   6   4   7       70.86       69.59      4.95 o 
   7   4   7       48.90       50.70      4.86 o 
   8   4   7       32.77       34.11      4.39 o 
   9   4   7      395.73      344.69     15.25 o 
  10   4   7       23.40       19.68      4.65 o 
  -7   5   7       86.64       91.32     10.53 o 
  -6   5   7      213.88      201.49     13.26 o 
  -5   5   7        1.33       10.16      4.57 o 
  -4   5   7        1.90        7.90      4.52 o 
  -3   5   7      149.65      140.68      9.02 o 
  -2   5   7      384.85      378.65     11.13 o 
  -1   5   7      315.63      358.35      6.87 o 
   0   5   7      326.95      292.52      6.22 o 
   1   5   7     1246.89     1217.06     14.96 o 
   2   5   7       16.22       13.17      3.34 o 
   3   5   7      784.50      760.35     17.15 o 
   4   5   7     2049.25     2087.72     28.73 o 
   5   5   7     1629.65     1681.04     32.96 o 
   6   5   7       90.84       76.11      7.26 o 
   7   5   7      979.50      945.88     18.82 o 
   8   5   7      128.92      136.87      7.19 o 
   9   5   7      181.55      169.17      8.27 o 
  -7   6   7      264.93      293.44     17.31 o 
  -6   6   7      244.36      259.20     15.46 o 
  -5   6   7      199.31      182.89     12.23 o 
  -4   6   7        1.05        1.79      3.98 o 
  -3   6   7      136.04      135.60     10.08 o 
  -2   6   7      249.68      259.59     12.75 o 
  -1   6   7      458.11      468.81      8.30 o 
   0   6   7      119.29      115.97      4.23 o 
   1   6   7      793.81      754.43     11.22 o 
   2   6   7     1262.79     1306.08     19.73 o 
   3   6   7       56.09       56.36      4.11 o 
   4   6   7      633.27      604.02     12.83 o 
   5   6   7      129.82      115.78      5.99 o 
   6   6   7       65.55       57.85      8.36 o 
   7   6   7      116.44      118.23      8.60 o 
   8   6   7      119.50      105.86      7.07 o 
   9   6   7      322.06      324.06     15.78 o 
  -6   7   7      131.55      155.04     12.47 o 
  -5   7   7      151.56      165.16     12.38 o 
  -4   7   7      260.85      228.73     13.95 o 
  -3   7   7       56.12       58.72      7.95 o 
  -2   7   7      216.32      198.84     11.84 o 
  -1   7   7      160.68      148.84      9.88 o 
   0   7   7       19.36       14.88      2.20 o 
   1   7   7     1215.47     1280.10     16.37 o 
   2   7   7     1444.71     1468.11     18.13 o 
   3   7   7      674.91      679.96     13.59 o 
   4   7   7       62.88       70.45      8.42 o 
   5   7   7      881.82      894.78     17.33 o 
   6   7   7      648.12      676.11     15.25 o 
   7   7   7      362.37      325.71     10.74 o 
   8   7   7      281.36      271.84     14.32 o 
   9   7   7       45.45       48.51      5.92 o 
  -5   8   7      277.66      274.10     16.26 o 
  -4   8   7      157.21      182.13     12.86 o 
  -3   8   7       24.97       19.85      6.14 o 
  -2   8   7      539.54      503.03     19.47 o 
  -1   8   7      128.71      121.51      9.32 o 
   0   8   7       35.85       41.23      4.34 o 
   1   8   7      496.45      500.89     15.62 o 
   2   8   7     1140.92     1145.37     17.52 o 
   3   8   7      728.98      730.00     14.60 o 
   4   8   7       81.97       89.66      5.49 o 
   5   8   7        3.37        4.33      2.70 o 
   6   8   7      310.52      330.79     10.65 o 
   7   8   7       38.41       45.46      5.91 o 
   8   8   7        0.33       -2.90      2.90 o 
  -4   9   7       63.73       66.28     10.21 o 
  -3   9   7       10.33        2.61      4.80 o 
  -2   9   7      326.73      293.59     15.53 o 
  -1   9   7      198.75      205.28     12.60 o 
   0   9   7       24.88       29.88      5.54 o 
   1   9   7       23.55       24.34      3.94 o 
   2   9   7       86.82       96.38      9.00 o 
   3   9   7      257.32      241.07     12.96 o 
   4   9   7       24.47       28.38      3.84 o 
   5   9   7       25.40       21.01      3.66 o 
   6   9   7      373.61      420.07     12.40 o 
   7   9   7      305.56      308.32     13.60 o 
   8   9   7        1.95        7.29      3.30 o 
  -3  10   7      136.76      122.51     12.25 o 
  -2  10   7      105.51       77.39      9.67 o 
  -1  10   7      366.30      366.91     17.36 o 
   0  10   7      331.63      360.02     16.41 o 
   1  10   7      228.17      205.80     12.53 o 
   2  10   7      161.40      153.51     11.48 o 
   3  10   7      856.80      849.89     26.62 o 
   4  10   7      178.40      180.90     12.49 o 
   5  10   7        4.66        2.52      4.76 o 
   6  10   7      165.02      151.95      7.79 o 
   7  10   7      269.00      284.59     10.89 o 
  -1  11   7      196.80      219.13     14.30 o 
   1  11   7      147.46      199.90     13.07 o 
   2  11   7        8.63       10.98      5.92 o 
   3  11   7       49.52       57.56      8.72 o 
   4  11   7      721.02      705.85     25.22 o 
   5  11   7      118.38      118.37     11.59 o 
  -4 -11   8      131.71      101.92     10.75 o 
  -3 -11   8      209.27      202.20     13.72 o 
  -2 -11   8       35.86       34.00      7.82 o 
  -1 -11   8      156.71      186.46     13.61 o 
   0 -11   8      120.18      112.81     11.11 o 
  -5 -10   8       31.05       36.97      7.08 o 
  -4 -10   8      373.97      401.32     17.96 o 
  -3 -10   8      418.11      411.66     18.24 o 
  -2 -10   8      107.99      122.48     10.79 o 
  -1 -10   8      137.54      147.57     11.22 o 
   0 -10   8       83.26      109.13     10.40 o 
   1 -10   8       31.07       29.03      6.87 o 
   2 -10   8        0.94       -1.55      4.35 o 
  -7  -9   8      136.89      144.28     10.59 o 
  -6  -9   8      249.01      278.90     13.52 o 
  -5  -9   8      102.80       99.49      6.62 o 
  -4  -9   8       63.12       53.32      7.04 o 
  -3  -9   8      414.21      427.29     17.44 o 
  -2  -9   8      497.08      524.78     19.88 o 
  -1  -9   8      154.15      131.40      9.97 o 
   0  -9   8      132.61      122.66     10.01 o 
   1  -9   8      140.59      124.03     10.31 o 
   2  -9   8       28.19       35.44      7.00 o 
   3  -9   8       25.82       31.03      6.93 o 
   4  -9   8       51.00       58.85      8.85 o 
  -8  -8   8        0.19       -0.37      3.88 o 
  -7  -8   8      119.44      133.68      9.75 o 
  -6  -8   8      353.63      389.89     15.68 o 
  -5  -8   8      214.35      212.89     11.79 o 
  -4  -8   8        0.08        1.19      2.66 o 
  -3  -8   8      251.88      253.00      8.17 o 
  -2  -8   8      271.42      295.18     13.61 o 
  -1  -8   8      438.71      435.28     16.71 o 
   0  -8   8       82.77       76.64      7.75 o 
   1  -8   8      867.81      818.71     24.96 o 
   2  -8   8     1169.71     1115.10     31.20 o 
   3  -8   8       88.74      100.41      9.88 o 
   4  -8   8        1.54       -0.24      3.42 o 
   5  -8   8      118.13      130.30     11.97 o 
  -8  -7   8       15.68        9.86      4.35 o 
  -7  -7   8       60.12       57.69      7.21 o 
  -6  -7   8       51.38       61.97      7.08 o 
  -5  -7   8      197.09      211.22     10.87 o 
  -4  -7   8       26.86       33.19      3.54 o 
  -3  -7   8      812.10      851.95     18.13 o 
  -2  -7   8     5029.92     5360.13     79.24 o 
  -1  -7   8      359.26      372.53     14.66 o 
   0  -7   8       41.17       30.36      5.45 o 
   1  -7   8      220.67      234.89     12.23 o 
   2  -7   8      578.05      578.85     20.24 o 
   3  -7   8      528.76      528.61     20.00 o 
   4  -7   8       68.18       48.75      7.58 o 
   5  -7   8      180.98      173.11     12.42 o 
   6  -7   8      112.80      130.04     12.08 o 
  -8  -6   8      332.13      354.04     16.24 o 
  -7  -6   8       35.17       38.35      6.20 o 
  -6  -6   8        8.69        8.44      3.75 o 
  -5  -6   8      114.85      107.04      7.88 o 
  -4  -6   8       48.88       54.50      5.06 o 
  -3  -6   8     1367.38     1361.74     20.60 o 
  -2  -6   8      105.95      102.28      5.51 o 
  -1  -6   8     3376.15     3536.19     42.21 o 
   0  -6   8     1014.34      976.47     15.96 o 
   1  -6   8       12.02       15.05      4.24 o 
   2  -6   8      140.87      142.29      9.47 o 
   3  -6   8      133.06      117.23      9.22 o 
   4  -6   8       22.85       27.07      5.73 o 
   5  -6   8       56.04       51.06      7.67 o 
   6  -6   8        9.07       20.91      6.20 o 
   7  -6   8      149.04      151.02     12.79 o 
  -9  -5   8       83.29       75.76      9.13 o 
  -8  -5   8      156.38      166.56     11.11 o 
  -7  -5   8      159.83      169.64     10.51 o 
  -6  -5   8       28.86       23.73      4.87 o 
  -5  -5   8      946.09      918.73     23.71 o 
  -4  -5   8     1217.50     1205.03     18.76 o 
  -3  -5   8      343.16      332.11      8.27 o 
  -2  -5   8     1986.02     1997.72     26.40 o 
  -1  -5   8     1475.00     1572.17     21.98 o 
   0  -5   8     2738.82     2645.82     38.36 o 
   1  -5   8      391.12      394.54      9.05 o 
   2  -5   8      154.42      162.49      9.56 o 
   3  -5   8      719.67      642.20     20.56 o 
   4  -5   8      160.04      148.50     10.49 o 
   5  -5   8       97.28       91.39      9.60 o 
   6  -5   8       27.08       23.73      6.29 o 
   7  -5   8      188.90      241.46     15.83 o 
  -9  -4   8        1.04       -3.23      3.23 o 
  -8  -4   8       10.57       21.06      5.40 o 
  -7  -4   8      269.30      285.30     13.44 o 
  -6  -4   8       25.45       13.98      3.88 o 
  -5  -4   8        5.63        7.08      3.06 o 
  -4  -4   8      873.20      840.12     21.40 o 
  -3  -4   8     2037.85     2112.03     27.16 o 
  -2  -4   8      111.92       93.60      5.17 o 
  -1  -4   8     2535.29     2523.36     31.24 o 
   0  -4   8      883.26      821.33     13.80 o 
   1  -4   8      128.39       97.25      4.31 o 
   2  -4   8       36.02       39.77      3.22 o 
   3  -4   8       66.33       69.61      7.87 o 
   4  -4   8      749.56      728.31     22.76 o 
   5  -4   8       10.86        2.97      3.45 o 
   6  -4   8       13.51       12.88      5.08 o 
   7  -4   8       37.49       44.42      8.16 o 
   8  -4   8      183.36      251.88     16.69 o 
  -9  -3   8        9.93       14.04      4.80 o 
  -8  -3   8       32.22       24.59      5.56 o 
  -7  -3   8      457.30      438.90     16.52 o 
  -6  -3   8       62.89       57.62      6.40 o 
  -5  -3   8      102.72      105.26      7.49 o 
  -4  -3   8      651.90      623.16     17.57 o 
  -3  -3   8     1235.99     1192.44     25.97 o 
  -2  -3   8     1076.21     1137.26     16.43 o 
  -1  -3   8       52.49       55.56      5.22 o 
   0  -3   8     3127.08     3149.42     37.10 o 
   1  -3   8      780.28      722.02     12.79 o 
   2  -3   8        0.96        1.15      1.38 o 
   3  -3   8      306.48      315.90      8.28 o 
   4  -3   8      262.23      235.08     13.38 o 
   5  -3   8       13.78       18.21      2.85 o 
   6  -3   8        6.34       11.67      5.00 o 
   7  -3   8       32.85       34.56      7.36 o 
   8  -3   8      185.55      220.07     15.46 o 
  -9  -2   8       39.89       41.22      6.91 o 
  -8  -2   8       15.50       18.82      4.74 o 
  -7  -2   8      570.65      563.84     18.89 o 
  -6  -2   8      702.78      737.14     21.12 o 
  -5  -2   8       82.72       79.20      6.74 o 
  -4  -2   8      238.34      226.34     10.03 o 
  -3  -2   8      452.93      374.49     12.42 o 
  -2  -2   8       55.92       43.50      2.62 o 
  -1  -2   8      508.90      455.01      8.79 o 
   0  -2   8      372.57      335.62     11.61 o 
   1  -2   8       84.09       36.56      5.26 o 
   2  -2   8     1860.51     1933.05     25.79 o 
   3  -2   8      407.11      420.73      9.48 o 
   4  -2   8      203.85      182.97     13.77 o 
   5  -2   8       61.59       57.75      5.30 o 
   6  -2   8        6.01        7.58      2.69 o 
   7  -2   8       20.67       13.37      5.58 o 
   8  -2   8       50.80       74.68     10.14 o 
   9  -2   8      106.21      137.10     14.21 o 
  -9  -1   8      346.38      350.55     15.98 o 
  -8  -1   8       42.93       35.83      6.14 o 
  -7  -1   8      222.10      202.94      7.83 o 
  -6  -1   8      380.92      384.05     10.37 o 
  -5  -1   8      907.55      903.57     22.78 o 
  -4  -1   8        5.35       -0.93      1.89 o 
  -3  -1   8      436.84      415.92     13.14 o 
  -2  -1   8      941.82      894.43     17.09 o 
  -1  -1   8     1050.47     1063.55     14.99 o 
   0  -1   8        0.29        4.19      1.44 o 
   1  -1   8     3248.56     3288.37     38.52 o 
   2  -1   8     2308.26     2238.94     39.30 o 
   3  -1   8       40.15       32.45      3.98 o 
   4  -1   8      130.77      117.14      6.57 o 
   5  -1   8      208.22      191.09      8.74 o 
   6  -1   8       49.50       45.97      5.08 o 
   7  -1   8       31.54       31.98      4.76 o 
   8  -1   8       15.58       21.73      4.11 o 
  -9   0   8      144.15      162.45     10.77 o 
  -8   0   8      168.46      156.29     10.27 o 
  -7   0   8       87.96       84.24      6.49 o 
  -6   0   8       68.34       73.98      5.05 o 
  -5   0   8       32.57       31.26      3.57 o 
  -4   0   8      442.82      468.26     10.75 o 
  -3   0   8      631.94      622.80     16.69 o 
  -2   0   8     1145.84     1019.21     22.35 o 
  -1   0   8     1273.59     1289.12     20.11 o 
   0   0   8       19.34       10.23      2.67 o 
   1   0   8       26.05       74.53      5.51 o 
   2   0   8     3186.39     3091.89     51.10 o 
   3   0   8      801.85      743.71     18.00 o 
   4   0   8      115.15      102.72      6.29 o 
   5   0   8      207.19      203.04      9.00 o 
   6   0   8      486.77      504.53     15.70 o 
   7   0   8        1.51       -0.93      2.09 o 
   8   0   8      192.44      187.30      9.99 o 
   9   0   8      251.74      255.99     12.58 o 
  -9   1   8      205.11      213.42     12.34 o 
  -8   1   8      399.86      410.90     15.45 o 
  -7   1   8       99.80       98.38      5.93 o 
  -6   1   8        7.10       11.13      2.84 o 
  -5   1   8      352.64      338.62     12.81 o 
  -4   1   8        8.15       11.55      6.04 o 
  -3   1   8       12.67        7.02      3.32 o 
  -2   1   8     1642.06     1646.34     31.70 o 
  -1   1   8     1759.37     1805.56     33.66 o 
   0   1   8      692.67      625.66     16.13 o 
   1   1   8        7.72        8.12      2.45 o 
   2   1   8      940.41      846.55     19.38 o 
   3   1   8      782.67      739.36     18.13 o 
   4   1   8      477.13      500.29     14.49 o 
   5   1   8      872.37      831.65     20.72 o 
   6   1   8       22.00       19.04      3.94 o 
   7   1   8       12.33       13.26      3.81 o 
   8   1   8       16.00       23.82      4.85 o 
   9   1   8       51.09       57.75      6.87 o 
  -8   2   8      158.18      171.64      8.04 o 
  -7   2   8      173.50      179.81      7.75 o 
  -6   2   8        0.34       -0.51      2.94 o 
  -5   2   8      140.90      143.38     10.55 o 
  -4   2   8     1339.16     1326.35     20.81 o 
  -3   2   8       84.42       89.02      4.65 o 
  -2   2   8      407.88      409.41      9.58 o 
  -1   2   8     3587.75     3363.88     66.37 o 
   0   2   8       71.95       54.91      4.94 o 
   1   2   8      247.41      199.97      6.58 o 
   2   2   8      213.90      186.41      8.93 o 
   3   2   8      468.16      447.32      9.82 o 
   4   2   8      637.73      650.98     12.88 o 
   5   2   8      254.09      240.12     10.40 o 
   6   2   8       94.64      100.80      7.32 o 
   7   2   8      403.59      405.93     14.92 o 
   8   2   8       57.57       66.35      7.00 o 
   9   2   8        2.56        1.16      2.45 o 
  -8   3   8       54.59       75.97      9.91 o 
  -7   3   8      291.50      288.85     15.65 o 
  -6   3   8      118.34      119.27      6.24 o 
  -5   3   8      366.62      385.52     10.35 o 
  -4   3   8     1596.88     1567.43     23.59 o 
  -3   3   8      679.57      661.96     13.01 o 
  -2   3   8       62.12       67.17      4.14 o 
  -1   3   8     1190.02     1170.81     13.88 o 
   0   3   8      339.14      297.95      6.91 o 
   1   3   8      161.39      143.22      5.01 o 
   2   3   8        0.50        0.39      1.39 o 
   3   3   8      652.74      645.76     12.41 o 
   4   3   8     1385.23     1306.74     20.35 o 
   5   3   8        8.28        6.65      2.26 o 
   6   3   8       23.99       24.86      3.53 o 
   7   3   8       49.57       51.66      6.20 o 
   8   3   8      347.58      345.44     14.58 o 
   9   3   8        5.14        0.00      2.93 o 
  -7   4   8      354.33      347.81     17.70 o 
  -6   4   8       14.96       14.92      5.84 o 
  -5   4   8      123.11      120.88      9.94 o 
  -4   4   8      958.88      979.27     17.37 o 
  -3   4   8      361.73      370.31     13.36 o 
  -2   4   8      244.42      228.96     16.85 o 
  -1   4   8      537.16      555.29     11.67 o 
   0   4   8      763.57      767.99     10.89 o 
   1   4   8      300.23      265.95      7.03 o 
   2   4   8       42.06       38.83      3.23 o 
   3   4   8      128.69      107.95      5.06 o 
   4   4   8     2359.03     2386.80     31.79 o 
   5   4   8      522.46      502.26     11.98 o 
   6   4   8       10.35        7.48      2.67 o 
   7   4   8      121.48      121.63      6.53 o 
   8   4   8       97.89       93.79      6.44 o 
   9   4   8      382.74      350.50     15.76 o 
  -7   5   8       92.88      108.92     11.63 o 
  -6   5   8      856.42      826.72     27.41 o 
  -5   5   8      362.87      373.87     17.25 o 
  -4   5   8      268.10      247.64     13.31 o 
  -3   5   8      159.24      171.71      6.48 o 
  -2   5   8      470.76      443.26     10.40 o 
  -1   5   8       13.82       24.82      3.17 o 
   0   5   8      450.93      430.91      7.93 o 
   1   5   8      565.78      542.91     10.89 o 
   2   5   8      641.06      676.84     12.81 o 
   3   5   8       29.79       29.30      4.41 o 
   4   5   8      201.40      201.90     10.52 o 
   5   5   8      906.88      891.02     16.92 o 
   6   5   8        1.68        3.47      2.76 o 
   7   5   8       66.77       66.23      5.49 o 
   8   5   8      454.77      422.25     12.62 o 
   9   5   8       52.77       42.79      5.25 o 
  -6   6   8      122.81      153.30     12.32 o 
  -5   6   8      380.10      369.15     17.74 o 
  -4   6   8       11.80       15.27      5.56 o 
  -3   6   8      290.48      290.64     14.23 o 
  -2   6   8      207.66      219.23     12.21 o 
  -1   6   8      176.75      183.02      6.67 o 
   0   6   8      411.31      410.67      8.07 o 
   1   6   8     1637.01     1655.44     19.79 o 
   2   6   8     1148.92     1153.96     18.55 o 
   3   6   8      236.82      231.04      8.16 o 
   4   6   8      149.11      142.61      6.39 o 
   5   6   8      311.35      314.82      9.73 o 
   6   6   8      108.90      124.07     12.21 o 
   7   6   8       41.99       43.05      4.89 o 
   8   6   8      121.48       94.47      8.54 o 
   9   6   8      173.52      170.73      8.93 o 
  -6   7   8      116.96      129.87     12.83 o 
  -5   7   8      353.17      348.69     18.28 o 
  -4   7   8      237.39      249.88     14.88 o 
  -3   7   8        2.21        2.67      4.52 o 
  -2   7   8      462.15      438.90     17.85 o 
  -1   7   8      451.82      445.60     17.14 o 
   0   7   8        0.05        0.62      1.77 o 
   1   7   8      608.95      641.30     16.15 o 
   2   7   8     1149.82     1166.54     19.20 o 
   3   7   8       13.59        8.76      2.68 o 
   4   7   8       60.73       66.30      6.02 o 
   5   7   8      112.69      113.72      6.33 o 
   6   7   8      387.40      389.01     11.50 o 
   7   7   8       19.03       21.18      6.93 o 
   8   7   8       26.22       29.42      4.60 o 
   9   7   8        2.17        2.06      3.51 o 
  -5   8   8      347.28      330.20     18.35 o 
  -4   8   8      231.35      236.89     15.22 o 
  -3   8   8       64.38       57.21      8.74 o 
  -2   8   8      587.33      605.31     22.05 o 
  -1   8   8      533.74      520.92     19.55 o 
   0   8   8      117.91      127.50      9.71 o 
   1   8   8       62.50       54.42      4.89 o 
   2   8   8     1059.38     1028.46     18.06 o 
   3   8   8      295.90      308.50      9.27 o 
   4   8   8       14.49       14.19      3.14 o 
   5   8   8       41.45       39.56      4.49 o 
   6   8   8       84.87       99.35     16.48 o 
   7   8   8      142.06      136.87      8.02 o 
   8   8   8       65.11       63.33      6.24 o 
  -4   9   8       62.66       70.26     10.59 o 
  -3   9   8       85.32       96.41     10.98 o 
  -2   9   8       86.58       85.81      9.88 o 
  -1   9   8      301.88      332.87     16.24 o 
   0   9   8       96.12      105.19      9.86 o 
   1   9   8       10.07       11.41      3.45 o 
   2   9   8      151.28      150.69     10.68 o 
   3   9   8      181.28      208.62     12.60 o 
   4   9   8       34.77       31.94      4.20 o 
   5   9   8        7.57        1.95      2.62 o 
   6   9   8       29.75       32.59      8.56 o 
   7   9   8      102.98      111.41      7.46 o 
  -2  10   8        1.76        0.41      5.10 o 
  -1  10   8      115.03      104.40     10.75 o 
   0  10   8      105.29      125.02     10.96 o 
   2  10   8       52.12       43.52      7.41 o 
   3  10   8      164.24      169.60     12.02 o 
   4  10   8      491.89      495.81     20.24 o 
   5  10   8        0.73        5.53      5.53 o 
   6  10   8        3.28        2.52      2.96 o 
   2  11   8        4.95        9.24      5.47 o 
   3  11   8      356.16      382.70     18.26 o 
   4  11   8      319.42      335.41     17.66 o 
   5  11   8      275.32      295.79     16.75 o 
  -2 -11   9      345.61      385.71     18.97 o 
  -1 -11   9        2.03        0.06      4.59 o 
  -4 -10   9      287.01      274.94     14.77 o 
  -3 -10   9      540.04      574.73     22.01 o 
  -2 -10   9      162.75      182.52     12.75 o 
  -1 -10   9      465.91      442.80     19.25 o 
   0 -10   9       56.41       57.99      8.40 o 
   1 -10   9      133.00      144.77     11.43 o 
   2 -10   9        9.11       14.23      5.81 o 
  -6  -9   9      263.37      295.21     14.19 o 
  -5  -9   9      302.63      314.39     14.00 o 
  -4  -9   9        3.97        3.96      4.01 o 
  -3  -9   9      449.47      435.39     17.87 o 
  -2  -9   9       27.23       36.05      6.61 o 
  -1  -9   9       24.63       27.67      6.18 o 
   0  -9   9       15.58       11.24      5.02 o 
   1  -9   9       12.91       18.82      5.53 o 
   2  -9   9        2.43       -1.96      3.75 o 
   3  -9   9        1.45       -2.35      4.11 o 
  -7  -8   9       81.39       99.14      9.43 o 
  -6  -8   9      413.97      390.06     16.13 o 
  -5  -8   9      529.20      552.68     18.71 o 
  -4  -8   9      434.95      440.99     11.42 o 
  -3  -8   9        0.84       -2.82      2.82 o 
  -2  -8   9        3.27        5.64      3.83 o 
  -1  -8   9      586.95      564.61     19.62 o 
   0  -8   9      688.61      666.90     21.99 o 
   1  -8   9      408.21      397.88     17.03 o 
   2  -8   9      946.09      915.91     27.93 o 
   3  -8   9       26.81       24.70      6.44 o 
   4  -8   9       54.37       45.35      8.12 o 
   5  -8   9        9.19       18.07      6.01 o 
  -8  -7   9      225.59      209.72     13.05 o 
  -7  -7   9       16.91       12.68      4.48 o 
  -6  -7   9      121.74      136.18      9.52 o 
  -5  -7   9      794.72      804.15     22.95 o 
  -4  -7   9      152.75      162.88      6.67 o 
  -3  -7   9       83.86       92.32      5.08 o 
  -2  -7   9      268.80      264.99      8.09 o 
  -1  -7   9       26.60       32.09      5.49 o 
   0  -7   9      131.79      126.17      8.91 o 
   1  -7   9       59.26       60.68      7.21 o 
   2  -7   9       43.03       34.76      6.22 o 
   3  -7   9      176.08      166.58     11.50 o 
   4  -7   9        7.12       11.18      4.89 o 
   5  -7   9       83.23       78.60      9.63 o 
   6  -7   9       68.26       85.83     10.64 o 
  -8  -6   9      263.66      286.12     14.73 o 
  -7  -6   9      114.91      113.72      9.07 o 
  -6  -6   9        7.78        6.48      3.55 o 
  -5  -6   9      126.43      117.49      8.46 o 
  -4  -6   9      240.03      283.99     12.27 o 
  -3  -6   9      257.39      255.42      7.77 o 
  -2  -6   9       60.55       70.34      4.71 o 
  -1  -6   9      282.27      291.48      8.13 o 
   0  -6   9     2320.26     2244.55     54.79 o 
   1  -6   9        0.39        2.84      2.95 o 
   2  -6   9      143.85      134.11      9.43 o 
   3  -6   9      164.65      156.61     10.70 o 
   4  -6   9       27.80       33.27      6.89 o 
   5  -6   9       13.61       11.24      4.85 o 
   6  -6   9      130.17      125.30     11.67 o 
  -8  -5   9      174.34      184.16     11.91 o 
  -7  -5   9      136.25      150.76     10.40 o 
  -6  -5   9      359.22      310.49     13.80 o 
  -5  -5   9       26.28       31.16      5.19 o 
  -4  -5   9      718.36      698.55     19.77 o 
  -3  -5   9      321.23      309.02      8.23 o 
  -2  -5   9      190.81      190.98      6.34 o 
  -1  -5   9      384.69      350.11      8.70 o 
   0  -5   9      233.53      207.80     12.61 o 
   1  -5   9     1012.16     1030.01     17.04 o 
   2  -5   9      200.70      182.15     10.23 o 
   3  -5   9      322.10      300.24     13.80 o 
   4  -5   9        7.81       13.78      4.61 o 
   5  -5   9      212.01      200.00     13.35 o 
   6  -5   9       19.69       13.35      5.19 o 
   7  -5   9      124.96      142.90     13.42 o 
  -9  -4   9        2.16        3.68      3.98 o 
  -8  -4   9       64.82       45.09      7.13 o 
  -7  -4   9      527.04      553.48     19.51 o 
  -6  -4   9      366.35      362.56     14.84 o 
  -5  -4   9      189.81      194.79     10.29 o 
  -4  -4   9     1146.50     1160.21     27.00 o 
  -3  -4   9     1268.04     1310.48     28.47 o 
  -2  -4   9       10.28       10.70      2.15 o 
  -1  -4   9      377.26      349.32      8.68 o 
   0  -4   9      801.23      735.01     13.32 o 
   1  -4   9        3.17        7.09      3.48 o 
   2  -4   9      393.80      413.38     17.25 o 
   3  -4   9       67.92       66.15      4.37 o 
   4  -4   9      395.37      388.47     16.34 o 
   5  -4   9      458.31      433.34     18.39 o 
   6  -4   9        6.04       -3.36      3.36 o 
   7  -4   9      114.95      112.32     11.52 o 
   8  -4   9      230.09      241.39     16.73 o 
  -9  -3   9        9.35        2.13      3.85 o 
  -8  -3   9        0.71        1.16      3.25 o 
  -7  -3   9       13.90       23.21      5.32 o 
  -6  -3   9      223.76      246.82     12.19 o 
  -5  -3   9        2.99        4.20      2.80 o 
  -4  -3   9      882.60      937.86     23.39 o 
  -3  -3   9     1145.34     1094.10     25.04 o 
  -2  -3   9      448.38      422.18      8.82 o 
  -1  -3   9      168.69      155.94      7.30 o 
   0  -3   9      897.68      887.13     14.58 o 
   1  -3   9      923.89      919.23     15.54 o 
   2  -3   9      146.95      135.95      5.42 o 
   3  -3   9      268.43      295.30      8.35 o 
   4  -3   9      287.21      292.04     10.41 o 
   5  -3   9      302.40      290.52      8.84 o 
   6  -3   9      222.13      226.43     13.91 o 
   7  -3   9       37.98       37.06      7.56 o 
   8  -3   9      113.33      143.35     13.85 o 
  -9  -2   9      200.43      202.46     12.83 o 
  -8  -2   9        2.35        3.32      3.45 o 
  -7  -2   9        5.07        3.36      3.40 o 
  -6  -2   9      840.11      889.92     24.35 o 
  -5  -2   9      364.06      343.83     13.48 o 
  -4  -2   9      256.24      226.69     10.51 o 
  -3  -2   9     3171.29     3120.45     54.03 o 
  -2  -2   9      225.08      213.55      5.69 o 
  -1  -2   9      732.54      713.44     13.19 o 
   0  -2   9        2.40        0.39      1.20 o 
   1  -2   9      295.05      248.59      6.96 o 
   2  -2   9      164.62      143.46      8.81 o 
   3  -2   9      108.94      110.98     10.70 o 
   4  -2   9        5.25        5.49      2.07 o 
   5  -2   9      320.62      332.06     11.61 o 
   6  -2   9      682.82      682.42     18.73 o 
   7  -2   9       15.23       22.16      6.29 o 
   8  -2   9       29.02       26.94      7.34 o 
  -9  -1   9      475.22      537.85     20.59 o 
  -8  -1   9        0.27       -0.19      3.23 o 
  -7  -1   9      467.72      435.99     16.69 o 
  -6  -1   9      124.80      129.78      8.85 o 
  -5  -1   9      500.71      488.04     16.17 o 
  -4  -1   9       53.70       61.52      5.96 o 
  -3  -1   9     1090.41     1033.21     23.99 o 
  -2  -1   9      481.40      414.76     13.57 o 
  -1  -1   9      388.20      362.03     17.49 o 
   0  -1   9      230.03      228.84      6.36 o 
   1  -1   9      481.86      464.29      9.71 o 
   2  -1   9     1998.12     1997.87     37.30 o 
   3  -1   9      700.39      679.22     17.55 o 
   4  -1   9       96.98       80.00      5.86 o 
   5  -1   9       68.83       70.93      5.79 o 
   6  -1   9     1029.72     1007.67     24.07 o 
   7  -1   9       12.49       11.99      3.49 o 
   8  -1   9       39.47       35.85      5.36 o 
  -8   0   9       13.86       11.13      4.44 o 
  -7   0   9       20.92       19.73      3.64 o 
  -6   0   9      232.21      230.77     10.35 o 
  -5   0   9      338.54      345.61      9.90 o 
  -4   0   9     1145.59     1185.75     26.92 o 
  -3   0   9       84.95       58.92      5.51 o 
  -2   0   9     1687.88     1584.23     31.65 o 
  -1   0   9     2158.02     2168.03     51.84 o 
   0   0   9      584.46      556.06     15.70 o 
   1   0   9     1359.14     1381.82     28.40 o 
   2   0   9     1572.12     1645.13     32.17 o 
   3   0   9     1868.17     1853.15     35.16 o 
   4   0   9       13.56       14.73      3.32 o 
   5   0   9      380.63      363.73     12.88 o 
   6   0   9      477.04      447.88     15.07 o 
   7   0   9       76.57       75.30      6.89 o 
   8   0   9      176.01      159.05      9.58 o 
   9   0   9      130.53      136.31      9.28 o 
  -8   1   9      298.12      315.79     13.89 o 
  -7   1   9        7.43        3.64      2.56 o 
  -6   1   9        2.67       -0.70      2.21 o 
  -5   1   9      770.98      751.29     23.53 o 
  -4   1   9      507.37      447.58     16.34 o 
  -3   1   9        0.19        2.91      2.30 o 
  -2   1   9      745.17      733.59     19.04 o 
  -1   1   9     2436.96     2237.65     40.83 o 
   0   1   9     1512.65     1510.98     30.45 o 
   1   1   9      232.34      238.59     10.06 o 
   2   1   9      750.97      715.69     18.41 o 
   3   1   9      462.42      414.46     13.35 o 
   4   1   9       11.53       18.69      3.75 o 
   5   1   9      743.12      699.52     18.97 o 
   6   1   9       68.51       59.07      6.12 o 
   7   1   9        3.16        3.42      2.78 o 
   8   1   9      223.89      206.96     11.11 o 
   9   1   9        0.76        5.92      3.29 o 
  -8   2   9      190.73      226.51      9.32 o 
  -7   2   9      152.02      145.37      7.31 o 
  -6   2   9        6.82        2.23      2.37 o 
  -5   2   9        2.10        0.23      2.16 o 
  -4   2   9       26.41       22.80      3.41 o 
  -3   2   9      460.64      445.76     10.77 o 
  -2   2   9      290.73      300.07     11.46 o 
  -1   2   9     1913.58     1895.52     36.11 o 
   0   2   9     2227.31     2376.41     42.92 o 
   1   2   9     1000.82     1007.08     15.90 o 
   2   2   9       66.19       71.72      5.13 o 
   3   2   9      498.29      476.71     14.64 o 
   4   2   9       16.63       18.73      3.75 o 
   5   2   9      133.09      133.42      7.95 o 
   6   2   9       37.16       43.09      5.66 o 
   7   2   9      227.95      217.21     11.11 o 
   8   2   9      129.25      122.81      8.68 o 
   9   2   9       14.43       12.14      3.96 o 
  -8   3   9       41.15       63.83      9.80 o 
  -7   3   9      604.03      660.83     24.42 o 
  -6   3   9      744.55      786.21     21.38 o 
  -5   3   9       51.20       51.72      4.50 o 
  -4   3   9     1054.06      988.43     17.83 o 
  -3   3   9     1012.81     1000.45     17.60 o 
  -2   3   9      186.99      162.21     10.26 o 
  -1   3   9     1709.74     1662.44     33.10 o 
   0   3   9     1879.74     1882.60     42.02 o 
   1   3   9     2013.42     2053.16     26.89 o 
   2   3   9      247.98      231.77      6.93 o 
   3   3   9        4.06        3.23      1.87 o 
   4   3   9       12.33       10.71      2.62 o 
   5   3   9       27.97       26.99      3.64 o 
   6   3   9       23.46       18.31      3.70 o 
   7   3   9        2.51        2.95      2.93 o 
   8   3   9      166.54      164.97     10.44 o 
   9   3   9       85.24       91.37      8.83 o 
  -7   4   9      144.26      161.98     12.88 o 
  -6   4   9        3.82       -1.51      4.39 o 
  -5   4   9      549.21      531.75     12.92 o 
  -4   4   9      151.26      152.16     13.80 o 
  -3   4   9      103.57       96.10      7.48 o 
  -2   4   9      225.61      195.89     11.51 o 
  -1   4   9       18.60       24.69      3.24 o 
   0   4   9      423.09      399.41     12.51 o 
   1   4   9     1222.50     1176.69     18.06 o 
   2   4   9      312.37      276.12      7.77 o 
   3   4   9       15.39       18.74      2.96 o 
   4   4   9       71.88       63.43      4.60 o 
   5   4   9      692.70      653.19     16.70 o 
   6   4   9       70.66       66.97      5.27 o 
   7   4   9       17.23       15.51      3.32 o 
   8   4   9      313.36      336.16     15.12 o 
   9   4   9      185.12      201.66     11.93 o 
  -7   5   9        6.53        9.99      6.52 o 
  -6   5   9      435.01      433.93     20.22 o 
  -5   5   9      142.27      132.43     10.90 o 
  -4   5   9      451.34      433.82     18.43 o 
  -3   5   9      488.43      473.34     11.49 o 
  -2   5   9      319.85      310.53      9.06 o 
  -1   5   9      297.64      282.36      8.61 o 
   0   5   9        6.71        8.27      2.51 o 
   1   5   9     1066.60     1059.59     33.53 o 
   2   5   9      483.98      504.48     11.13 o 
   3   5   9       15.69       18.79      3.02 o 
   4   5   9      331.23      325.38      9.42 o 
   5   5   9      497.73      498.55     12.40 o 
   6   5   9       82.05       77.81      5.63 o 
   7   5   9        4.04        6.73      3.03 o 
   8   5   9       15.28       18.20      3.84 o 
   9   5   9        6.20       14.77      3.67 o 
  -6   6   9       36.48       50.47      9.07 o 
  -5   6   9        6.93       15.20      6.29 o 
  -4   6   9       36.89       25.17      6.44 o 
  -3   6   9      235.09      214.20     13.18 o 
  -2   6   9      337.43      318.50     14.99 o 
  -1   6   9       37.13       42.49      4.01 o 
   0   6   9      109.71      101.18      9.35 o 
   1   6   9      655.97      664.60     13.24 o 
   2   6   9      628.85      643.25     13.14 o 
   3   6   9       42.75       39.54      3.99 o 
   4   6   9        0.70        1.06      2.02 o 
   5   6   9      204.74      214.90     12.08 o 
   6   6   9       35.32       39.33      4.69 o 
   7   6   9       32.11       30.85      8.25 o 
   8   6   9        4.83        9.13      3.48 o 
   9   6   9        3.83        8.30      3.69 o 
  -5   7   9      202.12      229.83     15.50 o 
  -4   7   9       42.82       59.76      9.37 o 
  -3   7   9        3.59       -0.43      4.48 o 
  -2   7   9      336.95      325.61     15.96 o 
  -1   7   9      521.60      502.01     19.10 o 
   0   7   9      223.80      229.29      7.99 o 
   1   7   9      355.22      364.26      9.30 o 
   2   7   9     1527.74     1528.34     28.98 o 
   3   7   9      855.68      867.88     27.79 o 
   4   7   9       79.82       74.24      5.31 o 
   5   7   9       47.55       42.91      4.58 o 
   6   7   9      244.72      254.38      9.48 o 
   7   7   9      173.77      188.91     10.92 o 
   8   7   9       25.30       24.96      4.51 o 
  -4   8   9      175.18      175.89     13.87 o 
  -3   8   9       66.77       45.74      8.25 o 
  -2   8   9      734.03      727.67     25.02 o 
  -1   8   9       98.79      102.44      9.93 o 
   0   8   9       27.04       29.50      6.40 o 
   1   8   9      156.73      157.57      7.30 o 
   2   8   9      649.47      667.28     16.11 o 
   3   8   9      718.65      751.13     15.65 o 
   4   8   9       36.74       47.76     12.38 o 
   5   8   9       69.12       64.54      5.46 o 
   6   8   9        5.42        8.92      6.54 o 
   7   8   9      164.36      171.11      8.45 o 
   8   8   9       12.54       23.09      4.70 o 
  -3   9   9      148.29      143.72     13.07 o 
  -2   9   9       50.47       43.58      8.55 o 
  -1   9   9      383.62      371.69     17.59 o 
   0   9   9      211.51      196.09     12.75 o 
   1   9   9       18.12       20.16      5.96 o 
   2   9   9        3.22        5.02      4.67 o 
   3   9   9      167.91      189.78     12.34 o 
   4   9   9      174.81      183.10      7.87 o 
   5   9   9       10.64       10.85      3.24 o 
   6   9   9        4.65        9.24      3.46 o 
   7   9   9      321.93      333.30     11.90 o 
  -1  10   9      209.46      211.18     14.26 o 
   0  10   9      206.26      245.10     14.56 o 
   2  10   9       19.25       23.23      6.16 o 
   3  10   9        1.29        4.50      4.93 o 
   4  10   9      305.18      322.23     16.58 o 
   5  10   9      132.38      146.41     11.95 o 
   6  10   9        9.22       10.76      6.63 o 
   3  11   9      113.14      125.76     11.52 o 
  -3 -10  10      367.52      379.23     17.89 o 
  -2 -10  10       59.85       72.63      9.32 o 
  -1 -10  10       54.60       59.58      8.61 o 
   0 -10  10       46.07       40.40      7.67 o 
   1 -10  10      385.59      376.06     18.37 o 
  -6  -9  10      453.36      463.34     18.37 o 
  -3  -9  10      185.53      173.11     11.67 o 
  -2  -9  10      175.45      206.83     12.75 o 
  -1  -9  10       14.98       24.01      6.07 o 
   0  -9  10       43.44       32.28      6.74 o 
   1  -9  10       62.56       48.00      7.80 o 
   2  -9  10        2.32        1.01      4.24 o 
   3  -9  10      264.78      273.67     16.47 o 
  -6  -8  10      613.90      650.36     21.92 o 
  -5  -8  10      669.82      727.06     22.29 o 
  -4  -8  10      193.86      207.37     10.96 o 
  -3  -8  10       13.85       12.51      4.57 o 
  -2  -8  10      633.58      627.75     21.10 o 
  -1  -8  10     1166.79     1200.05     31.27 o 
   0  -8  10      183.25      167.14     11.13 o 
   1  -8  10      335.50      324.73     15.70 o 
   2  -8  10      643.99      594.54     22.24 o 
   3  -8  10      295.23      289.09     16.15 o 
   4  -8  10        0.50       -2.24      3.79 o 
  -7  -7  10       10.76       16.02      5.04 o 
  -6  -7  10      156.10      150.95     10.14 o 
  -5  -7  10      173.38      176.88     10.62 o 
  -4  -7  10      266.44      279.89     12.60 o 
  -3  -7  10       10.73       13.76      2.81 o 
  -2  -7  10       18.86       17.22      3.03 o 
  -1  -7  10      554.13      555.53     18.80 o 
   0  -7  10       29.77       31.29      5.88 o 
   1  -7  10       81.41       87.21      8.55 o 
   2  -7  10       46.23       35.62      6.57 o 
   3  -7  10      228.18      224.42     13.72 o 
   4  -7  10      118.34       97.68     10.34 o 
   5  -7  10        8.48       10.27      5.86 o 
  -8  -6  10      441.80      480.46     19.88 o 
  -7  -6  10      143.54      147.05     10.62 o 
  -6  -6  10        0.76        2.26      3.12 o 
  -5  -6  10      387.18      391.05     15.63 o 
  -4  -6  10      670.82      653.85     19.83 o 
  -3  -6  10      700.89      715.13     20.07 o 
  -2  -6  10       11.30       12.83      2.56 o 
  -1  -6  10     1084.03     1093.04     20.09 o 
   0  -6  10     1124.81     1078.73     19.85 o 
   1  -6  10      315.52      328.04     14.43 o 
   2  -6  10       69.63       73.11      7.99 o 
   3  -6  10       45.34       51.70      7.49 o 
   4  -6  10       89.97       92.68      9.65 o 
   5  -6  10       33.62       26.53      6.70 o 
   6  -6  10        4.24        0.37      3.51 o 
  -8  -5  10      175.98      163.85     11.28 o 
  -7  -5  10      497.02      509.29     19.16 o 
  -6  -5  10        2.76        4.61      3.49 o 
  -5  -5  10       54.25       51.03      6.52 o 
  -4  -5  10     1027.02     1050.07     26.36 o 
  -3  -5  10     1018.01     1033.70     25.32 o 
  -2  -5  10     2121.29     2155.56     29.02 o 
  -1  -5  10      848.54      817.84     14.80 o 
   0  -5  10      172.83      148.46      5.90 o 
   1  -5  10      164.30      158.60      6.23 o 
   2  -5  10      108.67       90.31      7.67 o 
   3  -5  10      183.28      174.72     11.05 o 
   4  -5  10       84.62       78.47      8.94 o 
   5  -5  10        1.24        0.34      3.92 o 
   6  -5  10        8.37        5.49      4.72 o 
   7  -5  10        9.95        2.11      4.44 o 
  -8  -4  10       41.22       59.58      8.16 o 
  -7  -4  10      369.00      344.39     15.55 o 
  -6  -4  10      381.32      384.61     15.87 o 
  -5  -4  10      231.51      217.08     11.39 o 
  -4  -4  10     1554.86     1616.81     34.86 o 
  -3  -4  10     1067.78     1048.65     25.35 o 
  -2  -4  10     3621.01     3722.42     44.17 o 
  -1  -4  10       34.32       41.05      3.42 o 
   0  -4  10      643.45      601.88     21.66 o 
   1  -4  10      278.29      244.11     13.43 o 
   2  -4  10        0.87       -1.80      1.99 o 
   3  -4  10       63.79       56.67      4.32 o 
   4  -4  10      551.24      561.15     20.44 o 
   5  -4  10      780.22      748.94     25.24 o 
   6  -4  10        8.14        9.04      5.28 o 
   7  -4  10       21.35       24.05      6.65 o 
  -8  -3  10        2.45       -0.54      3.53 o 
  -7  -3  10      314.01      275.93     13.74 o 
  -6  -3  10      743.48      710.01     22.01 o 
  -5  -3  10       63.95       70.26      7.13 o 
  -4  -3  10     1009.06      993.91     25.19 o 
  -3  -3  10      535.57      513.79     16.39 o 
  -2  -3  10     1301.03     1240.40     27.52 o 
  -1  -3  10      160.55      155.45     11.43 o 
   0  -3  10      194.66      194.73      8.65 o 
   1  -3  10      268.10      239.26      7.38 o 
   2  -3  10        2.37        5.20      2.04 o 
   3  -3  10      218.54      224.35      8.37 o 
   4  -3  10        6.46        8.32      2.42 o 
   5  -3  10      345.38      364.92     10.40 o 
   6  -3  10       22.46       15.74      5.73 o 
   7  -3  10       61.81       43.99      8.27 o 
   8  -3  10       62.74       68.39     11.00 o 
  -8  -2  10        0.46        3.90      3.79 o 
  -7  -2  10      102.04       84.05      8.25 o 
  -6  -2  10      985.11      977.48     26.46 o 
  -5  -2  10     1098.18     1012.58     26.03 o 
  -4  -2  10        0.48        3.27      2.61 o 
  -3  -2  10       27.34       32.17      4.89 o 
  -2  -2  10      589.59      598.61     17.44 o 
  -1  -2  10      263.96      241.37     10.99 o 
   0  -2  10      152.17      146.23     10.11 o 
   1  -2  10      230.03      238.14      7.13 o 
   2  -2  10      370.47      357.72      9.82 o 
   3  -2  10      186.48      180.56      9.69 o 
   4  -2  10       34.56       33.26      6.10 o 
   5  -2  10      756.14      729.57     15.16 o 
   6  -2  10      107.98       99.73      5.82 o 
   7  -2  10        0.69        9.00      4.54 o 
   8  -2  10       42.33       50.37      9.04 o 
  -8  -1  10       26.41       29.09      6.09 o 
  -7  -1  10      197.64      179.91     11.15 o 
  -6  -1  10     1649.44     1571.96     35.60 o 
  -5  -1  10      470.06      460.33     16.26 o 
  -4  -1  10      234.69      223.56     10.66 o 
  -3  -1  10       35.79       34.45      4.89 o 
  -2  -1  10      574.03      493.08     15.50 o 
  -1  -1  10     1024.87     1004.09     34.21 o 
   0  -1  10      369.30      316.21      7.85 o 
   1  -1  10      103.83       87.25      4.36 o 
   2  -1  10     1084.69     1047.25     24.51 o 
   3  -1  10      555.20      535.24     15.91 o 
   4  -1  10      118.60      110.83      7.13 o 
   5  -1  10      251.84      249.34     10.90 o 
   6  -1  10      222.11      212.80     10.40 o 
   7  -1  10      121.20      115.51      8.03 o 
   8  -1  10       27.10       30.97      5.15 o 
  -8   0  10      122.83      128.97      9.91 o 
  -7   0  10       95.83       93.70      6.64 o 
  -6   0  10       69.39       72.22      7.24 o 
  -5   0  10     1132.04     1100.16     27.13 o 
  -4   0  10        2.56        6.65      3.06 o 
  -3   0  10        7.86        8.29      2.95 o 
  -2   0  10     1257.97     1202.35     27.05 o 
  -1   0  10      950.51      912.94     22.12 o 
   0   0  10     1210.34     1235.82     18.35 o 
   1   0  10      154.72      153.92      8.42 o 
   2   0  10      449.37      409.29     13.93 o 
   3   0  10      386.57      364.82     12.94 o 
   4   0  10      394.20      388.60     13.54 o 
   5   0  10      269.44      248.46     10.90 o 
   6   0  10      587.24      601.78     18.45 o 
   7   0  10      501.70      468.62     16.34 o 
   8   0  10       22.14       34.82      5.66 o 
   9   0  10       41.15       40.29      6.07 o 
  -8   1  10      152.49      148.66      7.88 o 
  -7   1  10      149.95      155.55     10.24 o 
  -6   1  10        5.08        7.92      2.92 o 
  -5   1  10        5.12        1.58      2.54 o 
  -4   1  10      969.45      887.51     23.06 o 
  -3   1  10        3.81        1.79      2.54 o 
  -2   1  10     1012.63     1016.33     24.33 o 
  -1   1  10     1618.76     1501.16     31.29 o 
   0   1  10     1268.51     1326.67     28.73 o 
   1   1  10      174.83      161.98      8.68 o 
   2   1  10      224.31      206.01      9.71 o 
   3   1  10      820.97      758.76     19.85 o 
   4   1  10      113.96      111.91      7.34 o 
   5   1  10      150.47      138.38      8.46 o 
   6   1  10      330.26      317.30     12.90 o 
   7   1  10      317.34      327.20     13.85 o 
   8   1  10      186.08      194.34     11.05 o 
   9   1  10      150.18      164.37     10.49 o 
  -7   2  10      391.49      412.90     12.36 o 
  -6   2  10        9.74       10.26      3.53 o 
  -5   2  10      355.55      337.36     10.36 o 
  -4   2  10       33.68       26.41      3.74 o 
  -3   2  10      931.75      909.86     23.00 o 
  -2   2  10       70.50       65.55      6.12 o 
  -1   2  10     1038.63     1016.07     24.12 o 
   0   2  10     1363.70     1398.98     30.02 o 
   1   2  10      190.37      147.14      8.59 o 
   2   2  10      113.26      123.99      7.60 o 
   3   2  10        7.86        5.51      2.80 o 
   4   2  10      782.80      751.05     20.41 o 
   5   2  10       75.98       74.12      6.89 o 
   6   2  10        2.96        2.45      2.73 o 
   7   2  10      154.67      159.80      9.71 o 
   8   2  10      206.88      199.08     11.46 o 
   9   2  10      129.61      147.16     10.25 o 
  -7   3  10      283.39      280.99     16.37 o 
  -6   3  10      365.82      351.11     11.21 o 
  -5   3  10      129.80      125.57      6.48 o 
  -4   3  10     3485.60     3484.25     44.88 o 
  -3   3  10     1499.98     1446.68     23.29 o 
  -2   3  10       50.67       44.04      5.19 o 
  -1   3  10      963.57      958.79     23.36 o 
   0   3  10     2516.22     2710.16     49.05 o 
   1   3  10      278.10      275.18      7.69 o 
   2   3  10       84.98       84.45      4.72 o 
   3   3  10       24.50       20.21      3.00 o 
   4   3  10     1258.25     1277.64     27.64 o 
   5   3  10     1751.81     1711.32     26.50 o 
   6   3  10       95.41      103.58      7.90 o 
   7   3  10       32.25       38.11      6.03 o 
   8   3  10      234.38      239.82     12.79 o 
   9   3  10      285.42      326.30     15.46 o 
  -7   4  10       68.39       70.87     10.38 o 
  -6   4  10        1.81        1.34      5.49 o 
  -5   4  10       31.62       24.46      3.78 o 
  -4   4  10       80.53       73.43      5.26 o 
  -3   4  10      238.96      212.28      7.81 o 
  -2   4  10      438.03      415.48     17.37 o 
  -1   4  10       69.29       60.51      5.94 o 
   0   4  10      973.42      984.78     24.16 o 
   1   4  10      332.66      327.74      8.59 o 
   2   4  10       47.53       34.40      5.65 o 
   3   4  10        3.45        3.35      2.66 o 
   4   4  10      123.08      124.60      7.97 o 
   5   4  10     1282.90     1225.16     24.25 o 
   6   4  10      113.37      120.42      6.62 o 
   7   4  10        0.05        2.85      2.56 o 
   8   4  10       95.01       85.14      8.64 o 
   9   4  10      313.21      340.96     15.98 o 
  -6   5  10      587.57      573.42     23.90 o 
  -5   5  10      291.20      232.13     14.69 o 
  -4   5  10       79.02       76.81      9.22 o 
  -3   5  10      992.27      952.47     26.90 o 
  -2   5  10      166.56      149.41      6.70 o 
  -1   5  10      294.94      280.71     15.93 o 
   0   5  10      274.61      278.99     11.84 o 
   1   5  10     1183.47     1148.49     18.65 o 
   2   5  10      798.72      753.41     14.53 o 
   3   5  10      289.11      283.90     10.06 o 
   4   5  10      130.70      128.48     12.98 o 
   5   5  10      737.44      723.34     19.23 o 
   6   5  10      379.14      362.60     11.16 o 
   7   5  10       10.59       15.64      3.68 o 
   8   5  10       23.35       29.42      4.35 o 
  -5   6  10      119.48      115.92     12.08 o 
  -4   6  10      179.60      149.06     12.30 o 
  -3   6  10       41.56       40.01      7.34 o 
  -2   6  10      396.68      322.57     15.76 o 
  -1   6  10      231.05      223.19      8.05 o 
   0   6  10       66.27       57.17      6.09 o 
   1   6  10      426.20      437.52     15.61 o 
   2   6  10     1219.48     1263.05     42.36 o 
   3   6  10      240.37      236.74     22.83 o 
   4   6  10      287.65      277.33      9.24 o 
   5   6  10       74.09       81.03     10.52 o 
   6   6  10      210.71      215.96      8.88 o 
   7   6  10       10.73       10.78      3.47 o 
   8   6  10        3.44        6.13      5.14 o 
  -5   7  10       39.40       55.56     10.01 o 
  -4   7  10      168.88      155.52     12.60 o 
  -3   7  10        3.42        2.00      4.63 o 
  -2   7  10      116.32      114.37     10.92 o 
  -1   7  10     1225.99     1142.96     31.57 o 
   0   7  10      394.87      382.08     10.84 o 
   1   7  10      386.11      379.94     14.69 o 
   2   7  10      953.60      891.41     16.97 o 
   3   7  10      464.08      446.12     12.24 o 
   4   7  10      119.22      114.87      6.34 o 
   5   7  10        2.69        0.59      3.82 o 
   6   7  10      114.38      130.48      7.19 o 
   7   7  10      267.35      272.79     13.91 o 
   8   7  10       23.90       32.69      7.64 o 
  -4   8  10      138.18      128.19     13.22 o 
  -3   8  10        2.71       -2.48      4.67 o 
  -2   8  10      583.92      577.08     22.76 o 
  -1   8  10      347.01      321.05     16.43 o 
   0   8  10      152.47      162.02     11.71 o 
   2   8  10      147.77      157.16      7.06 o 
   3   8  10      161.70      173.29      7.51 o 
   4   8  10       99.31      102.21     11.56 o 
   5   8  10        0.23       -2.37      2.39 o 
   6   8  10       60.09       72.87     11.85 o 
   7   8  10       55.29       66.05      6.33 o 
  -2   9  10        2.00        7.30      5.49 o 
  -1   9  10      564.88      523.79     21.58 o 
   0   9  10      517.84      481.13     20.07 o 
   3   9  10      154.22      144.34     11.18 o 
   4   9  10       81.69       89.98      6.28 o 
   5   9  10        0.46       -3.91      3.91 o 
   6   9  10        3.26        8.22      3.66 o 
   0  10  10      208.80      235.04     14.92 o 
   4  10  10      168.85      171.90     12.90 o 
   5  10  10      246.88      311.29     17.14 o 
  -2 -10  11      226.95      227.20     14.56 o 
  -1 -10  11       51.28       64.08      8.98 o 
  -2  -9  11      130.08      144.23     11.07 o 
  -1  -9  11       35.17       47.12      7.58 o 
   0  -9  11       15.52       13.22      5.53 o 
   1  -9  11       49.46       44.85      8.01 o 
   2  -9  11        8.04       17.46      5.84 o 
  -6  -8  11      409.54      440.77     18.33 o 
  -5  -8  11      325.76      340.66     15.27 o 
  -4  -8  11      174.65      181.68     10.68 o 
  -2  -8  11      165.15      154.70     10.55 o 
  -1  -8  11       90.51      104.44      9.32 o 
   0  -8  11       96.09       98.41      9.26 o 
   1  -8  11      194.20      185.00     11.97 o 
   2  -8  11      977.03      923.69     29.24 o 
   3  -8  11      288.01      271.13     16.11 o 
  -7  -7  11       16.13       27.93      6.18 o 
  -6  -7  11       67.17       69.60      8.10 o 
  -5  -7  11      416.75      434.42     17.03 o 
  -4  -7  11      276.88      308.32     13.80 o 
  -3  -7  11      145.17      145.61      9.17 o 
  -2  -7  11      386.73      412.86     10.89 o 
  -1  -7  11       13.30        9.41      4.01 o 
   0  -7  11       38.92       38.33      6.18 o 
   1  -7  11        1.03        0.54      3.01 o 
   2  -7  11       42.97       41.04      7.15 o 
   3  -7  11      661.89      669.70     24.51 o 
   4  -7  11      160.87      167.40     12.60 o 
   5  -7  11       45.25       62.30      9.60 o 
  -7  -6  11      221.34      241.13     13.65 o 
  -6  -6  11       38.42       37.02      6.52 o 
  -5  -6  11      106.97      110.08      8.89 o 
  -4  -6  11      135.27      149.68      9.43 o 
  -3  -6  11      125.06      120.76      8.48 o 
  -2  -6  11       43.12       42.78      3.90 o 
  -1  -6  11      238.24      251.12     14.10 o 
   0  -6  11       16.30       16.44      2.91 o 
   1  -6  11      506.94      499.13     18.45 o 
   2  -6  11       19.17       16.58      5.13 o 
   3  -6  11      446.95      417.90     17.94 o 
   4  -6  11      384.80      335.88     16.88 o 
   5  -6  11       52.73       46.53      8.38 o 
  -7  -5  11      415.11      441.42     18.35 o 
  -6  -5  11      175.14      183.21     11.43 o 
  -5  -5  11       38.13       42.03      6.31 o 
  -4  -5  11      293.60      318.83     13.70 o 
  -3  -5  11     1350.53     1369.11     31.27 o 
  -2  -5  11       47.48       45.39      5.56 o 
  -1  -5  11      562.52      570.22     12.24 o 
   0  -5  11     2057.66     2054.11     28.96 o 
   1  -5  11      267.68      271.50     14.15 o 
   2  -5  11      238.75      205.32     11.61 o 
   3  -5  11       34.34       31.31      6.09 o 
   4  -5  11      286.69      289.07     15.50 o 
   5  -5  11       21.79       21.45      6.93 o 
   6  -5  11        7.82        3.57      5.62 o 
  -8  -4  11       42.46       39.08      7.30 o 
  -7  -4  11      320.65      344.39     15.91 o 
  -6  -4  11      175.53      186.98     11.35 o 
  -5  -4  11        0.65        4.78      3.32 o 
  -4  -4  11     1170.77     1054.48     26.92 o 
  -3  -4  11      963.00      992.94     25.24 o 
  -2  -4  11       71.85       58.16      5.99 o 
  -1  -4  11      535.28      515.97     11.31 o 
   0  -4  11      388.91      392.63      9.88 o 
   1  -4  11      650.49      630.24     38.58 o 
   2  -4  11       58.13       62.50      5.65 o 
   3  -4  11        0.32        1.43      1.83 o 
   4  -4  11      132.83      122.79      9.93 o 
   5  -4  11      808.88      849.27     27.84 o 
   6  -4  11      142.56      130.92     11.89 o 
   7  -4  11       27.02       41.32      8.44 o 
  -8  -3  11        7.01        7.73      4.50 o 
  -7  -3  11      334.54      323.89     15.46 o 
  -6  -3  11      221.73      250.50     12.98 o 
  -5  -3  11        9.13        6.93      3.36 o 
  -4  -3  11      129.08      132.30      8.96 o 
  -3  -3  11     1503.22     1461.04     32.43 o 
  -2  -3  11      845.00      802.00     21.56 o 
  -1  -3  11      233.60      232.96      7.07 o 
   0  -3  11        1.46        1.62      1.60 o 
   1  -3  11        6.84        6.41      2.16 o 
   2  -3  11      405.97      381.69     19.91 o 
   3  -3  11        2.72        5.32      2.09 o 
   4  -3  11      179.79      185.04      7.41 o 
   5  -3  11      379.62      389.74     17.96 o 
   6  -3  11      315.57      305.07     17.12 o 
   7  -3  11       50.27       55.15      9.43 o 
  -8  -2  11       15.75       17.74      5.56 o 
  -7  -2  11       84.97       81.14      8.61 o 
  -6  -2  11      494.05      452.34     17.61 o 
  -5  -2  11      891.45      864.36     24.42 o 
  -4  -2  11        1.51       -0.09      2.37 o 
  -3  -2  11     2044.56     2011.50     40.44 o 
  -2  -2  11     3365.19     3150.12     56.18 o 
  -1  -2  11      482.23      448.27     15.20 o 
   0  -2  11        2.69        3.64      1.59 o 
   1  -2  11       71.32       71.95      4.39 o 
   2  -2  11       98.54       89.68      4.98 o 
   3  -2  11       57.50       64.59      4.70 o 
   4  -2  11       72.05       71.32      4.94 o 
   5  -2  11      155.21      153.78     18.67 o 
   6  -2  11      551.65      552.27     13.80 o 
   7  -2  11      234.62      293.55     16.88 o 
   8  -2  11       25.49       34.82      7.69 o 
  -8  -1  11       58.67       70.16      8.44 o 
  -7  -1  11      509.31      488.08     18.78 o 
  -6  -1  11      661.54      621.63     20.78 o 
  -5  -1  11      211.03      233.64     11.76 o 
  -4  -1  11        7.21       17.87      4.46 o 
  -3  -1  11        7.14        9.60      3.34 o 
  -2  -1  11      990.96      886.50     22.98 o 
  -1  -1  11      160.79      183.98      9.41 o 
   0  -1  11      361.38      373.06      8.89 o 
   1  -1  11       23.97       23.75      6.31 o 
   2  -1  11      455.26      448.53     11.61 o 
   3  -1  11      791.07      774.91     20.97 o 
   4  -1  11       96.69      105.58      7.47 o 
   5  -1  11       32.06       34.48      5.17 o 
   6  -1  11      475.19      498.42     16.95 o 
   7  -1  11      446.57      431.28     16.04 o 
  -8   0  11      191.08      205.43     12.64 o 
  -7   0  11        0.64        0.93      3.25 o 
  -6   0  11      149.07      139.30      9.78 o 
  -5   0  11      788.90      778.57     22.70 o 
  -4   0  11     1337.01     1267.49     29.95 o 
  -3   0  11      364.19      363.68     14.00 o 
  -2   0  11      203.74      204.57     10.19 o 
  -1   0  11      518.62      504.79     16.00 o 
   0   0  11      743.31      732.26     13.27 o 
   1   0  11      215.25      212.09     10.06 o 
   2   0  11      913.82      953.68     24.14 o 
   3   0  11      638.55      580.35     17.61 o 
   4   0  11      101.26       96.56      7.24 o 
   5   0  11        0.63        0.50      2.82 o 
   6   0  11       12.74       17.51      4.16 o 
   7   0  11      135.83      134.41      9.13 o 
   8   0  11       37.10       45.16      6.40 o 
  -7   1  11        1.12       -2.16      3.81 o 
  -6   1  11      155.21      145.44      9.82 o 
  -5   1  11      413.18      398.93     15.53 o 
  -4   1  11      421.51      388.40     14.84 o 
  -3   1  11     1848.37     1821.79     37.81 o 
  -2   1  11     1796.27     1798.90     37.10 o 
  -1   1  11     1277.84     1219.13     28.04 o 
   0   1  11      118.18      131.12      8.40 o 
   1   1  11        6.96        5.79      2.67 o 
   2   1  11        1.73        1.83      2.43 o 
   3   1  11      453.53      452.62     15.50 o 
   4   1  11      211.73      216.26     10.64 o 
   5   1  11      105.72       90.85      7.67 o 
   6   1  11       81.39       72.12      7.19 o 
   7   1  11      235.54      228.28     11.91 o 
   8   1  11      286.05      295.74     13.78 o 
  -7   2  11      385.08      406.20     12.62 o 
  -6   2  11        0.99        1.69      3.53 o 
  -5   2  11      100.44       97.85      6.42 o 
  -4   2  11        6.84        5.00      3.01 o 
  -3   2  11      112.11       97.38      7.58 o 
  -2   2  11     1568.39     1555.01     33.59 o 
  -1   2  11      196.67      180.32      9.65 o 
   0   2  11     1080.23     1072.74     25.97 o 
   1   2  11      971.42      945.39     24.05 o 
   2   2  11        8.44       10.64      3.42 o 
   3   2  11        5.56        3.83      2.91 o 
   4   2  11      535.87      532.16     17.33 o 
   5   2  11      114.16       92.81      7.58 o 
   6   2  11        2.34        2.65      2.71 o 
   7   2  11      199.36      188.87     10.87 o 
   8   2  11      533.70      573.64     20.33 o 
  -7   3  11      210.67      217.58     14.99 o 
  -6   3  11      515.21      514.00     13.87 o 
  -5   3  11       11.72       17.99      3.65 o 
  -4   3  11     1216.60     1141.85     42.80 o 
  -3   3  11     1851.09     1807.97     37.75 o 
  -2   3  11      119.34      103.17      7.56 o 
  -1   3  11      354.44      358.54     13.72 o 
   0   3  11      472.53      461.83     15.81 o 
   1   3  11      142.85      129.50      5.76 o 
   2   3  11       12.33       15.27      3.25 o 
   3   3  11        3.60        1.45      2.85 o 
   4   3  11      449.69      501.15     17.21 o 
   5   3  11       54.99       52.05      6.44 o 
   6   3  11       10.49       13.01      4.13 o 
   7   3  11       68.38       67.27      7.58 o 
   8   3  11      320.10      340.06     15.59 o 
  -6   4  11       31.02       44.25      8.98 o 
  -5   4  11        2.04        0.52      4.37 o 
  -4   4  11       94.36       82.24     14.01 o 
  -3   4  11      206.04      195.62     20.60 o 
  -2   4  11      847.39      803.44     22.05 o 
  -1   4  11       80.74       71.79      6.74 o 
   0   4  11       64.05       64.75      6.61 o 
   1   4  11      172.96      168.46      9.75 o 
   2   4  11       43.78       46.66      4.09 o 
   3   4  11      148.55      144.47      6.52 o 
   4   4  11      596.79      606.80     16.37 o 
   5   4  11      285.73      273.50      9.59 o 
   6   4  11      278.82      283.52      9.91 o 
   7   4  11        0.18       -2.33      2.33 o 
   8   4  11      123.90      134.26      9.75 o 
  -6   5  11      206.53      212.17     15.55 o 
  -5   5  11       33.68       47.18      9.09 o 
  -4   5  11      205.24      177.29     12.79 o 
  -3   5  11      622.68      561.35     17.07 o 
  -2   5  11       99.32       93.52      8.96 o 
  -1   5  11       98.39      106.12      7.67 o 
   0   5  11        0.03       -1.31      2.37 o 
   1   5  11      225.25      206.94     10.92 o 
   2   5  11      251.06      236.54     10.50 o 
   3   5  11        0.98       -0.07      3.46 o 
   4   5  11      883.02      869.82     17.33 o 
   5   5  11      556.71      542.81     13.69 o 
   6   5  11      388.72      381.86     11.88 o 
   7   5  11        4.67        9.08      3.31 o 
   8   5  11       79.58       80.21      8.48 o 
  -5   6  11      207.81      232.37     15.72 o 
  -4   6  11       59.60       65.94     10.08 o 
  -3   6  11      124.08      122.74     11.39 o 
  -2   6  11      224.01      228.60     13.87 o 
  -1   6  11       99.53      120.51      6.63 o 
   0   6  11        4.13        5.23      3.12 o 
   1   6  11        7.43        8.14      3.75 o 
   2   6  11       45.84       58.74      4.83 o 
   3   6  11      549.59      537.79     12.88 o 
   4   6  11       47.38       48.14      4.89 o 
   5   6  11       24.27       29.55      4.81 o 
   6   6  11      297.54      308.33     10.66 o 
   7   6  11       60.50       61.54      7.08 o 
   8   6  11       27.01       31.37      5.23 o 
  -4   7  11      122.41      112.99     12.38 o 
  -3   7  11        4.43        0.39      4.74 o 
  -2   7  11      254.28      244.19     14.64 o 
  -1   7  11      371.33      314.89     16.26 o 
   0   7  11      194.14      205.30     10.96 o 
   1   7  11       99.79       92.87      8.08 o 
   2   7  11      765.69      743.64     22.22 o 
   3   7  11      762.48      788.01     30.94 o 
   4   7  11       25.78       34.05      4.47 o 
   5   7  11       48.77       47.15      9.03 o 
   6   7  11      168.20      174.29      8.99 o 
   7   7  11      166.54      186.02      9.17 o 
  -3   8  11       20.08       28.75      8.51 o 
  -2   8  11      204.28      188.81     13.98 o 
  -1   8  11      485.68      466.14     20.28 o 
   0   8  11        8.46        2.26      5.00 o 
   2   8  11       19.24       23.15      5.28 o 
   3   8  11      528.07      552.30     32.44 o 
   4   8  11       88.98       96.65      6.42 o 
   5   8  11       13.79       18.71      3.91 o 
   6   8  11       76.84       82.37      6.61 o 
  -1   9  11      361.15      334.53     17.98 o 
   0   9  11      198.28      204.16     14.21 o 
   4   9  11      108.08      115.94     11.87 o 
   5   9  11        3.26       -1.76      2.59 o 
  -2  -9  12      132.58      169.43     11.87 o 
  -1  -9  12       93.00      105.39     10.14 o 
   0  -9  12       33.91       28.73      6.87 o 
   1  -9  12       41.62       49.79      8.14 o 
  -5  -8  12      544.37      660.59     22.35 o 
  -4  -8  12       96.37      104.01      9.07 o 
  -1  -8  12       25.62       28.94      6.07 o 
   0  -8  12       40.74       48.13      7.47 o 
   1  -8  12        1.73        4.18      4.20 o 
   2  -8  12      254.22      237.82     14.75 o 
   3  -8  12      127.29      134.46     12.47 o 
  -6  -7  12       64.85      107.99      9.82 o 
  -5  -7  12       98.75      111.91      9.00 o 
  -4  -7  12       77.73       86.26      8.31 o 
  -3  -7  12       81.61       76.47      7.60 o 
  -2  -7  12       48.26       50.69      6.20 o 
  -1  -7  12      272.35      267.23     13.16 o 
   0  -7  12      261.57      276.30     13.78 o 
   1  -7  12      273.74      284.07     14.49 o 
   2  -7  12        2.00       -0.39      4.07 o 
   3  -7  12      132.00      159.76     12.14 o 
  -6  -6  12       98.21      120.74     10.29 o 
  -5  -6  12       20.78       19.36      4.95 o 
  -4  -6  12        3.68        6.50      3.66 o 
  -3  -6  12       87.96      120.01      8.68 o 
  -2  -6  12       11.80       17.79      4.37 o 
  -1  -6  12       81.98       92.66      7.45 o 
   0  -6  12      450.97      413.92     16.43 o 
   1  -6  12      120.99      114.15      9.28 o 
   2  -6  12        9.14       11.63      4.82 o 
   3  -6  12      113.16      123.24     10.85 o 
   4  -6  12      310.41      313.55     16.56 o 
   5  -6  12       66.82       70.09      9.88 o 
  -7  -5  12      243.13      284.27     15.14 o 
  -6  -5  12      159.16      147.94     10.40 o 
  -5  -5  12       17.82       24.48      5.45 o 
  -4  -5  12      154.92      154.59     10.01 o 
  -3  -5  12       90.26       80.47      7.54 o 
  -2  -5  12      197.35      172.76      9.88 o 
  -1  -5  12      106.88      105.85      5.40 o 
   0  -5  12       52.23       50.55      4.27 o 
   1  -5  12      407.13      415.21     10.98 o 
   2  -5  12       86.31       63.48      7.56 o 
   3  -5  12       10.52       11.84      4.97 o 
   4  -5  12      252.56      237.75     14.38 o 
   5  -5  12      235.16      224.49     14.79 o 
   6  -5  12      128.09      139.62     13.52 o 
  -7  -4  12      130.49      146.21     10.62 o 
  -6  -4  12      170.41      186.01     11.74 o 
  -5  -4  12       59.69       50.69      6.87 o 
  -4  -4  12      105.36      114.97      8.89 o 
  -3  -4  12     1045.70      968.05     25.65 o 
  -2  -4  12      232.74      224.53     10.98 o 
  -1  -4  12      340.36      334.89     13.46 o 
   0  -4  12      155.73      140.32     17.81 o 
   1  -4  12      218.27      202.11      7.28 o 
   2  -4  12      193.34      225.77      7.96 o 
   3  -4  12      164.03      163.29      7.13 o 
   4  -4  12      145.88      147.14     11.09 o 
   5  -4  12      468.22      498.33     21.23 o 
   6  -4  12      217.11      233.73     15.61 o 
  -7  -3  12       53.31       51.79      7.80 o 
  -6  -3  12      360.85      348.50     15.72 o 
  -5  -3  12        3.69       10.68      3.92 o 
  -4  -3  12       84.90       82.82      7.77 o 
  -3  -3  12      169.34      168.80      9.99 o 
  -2  -3  12       73.14       71.66      6.85 o 
  -1  -3  12       52.07       47.70      5.68 o 
   0  -3  12       74.48       78.64      4.59 o 
   1  -3  12      449.26      447.99     11.01 o 
   2  -3  12       43.50       60.07      5.47 o 
   3  -3  12       82.54      105.54      5.70 o 
   4  -3  12      106.95       89.58      5.77 o 
   5  -3  12      450.41      476.71     20.39 o 
   6  -3  12      194.41      210.66     14.49 o 
   7  -3  12      133.61      145.80     13.63 o 
  -7  -2  12       27.56       42.53      7.15 o 
  -6  -2  12      366.90      347.94     15.78 o 
  -5  -2  12      772.77      678.70     21.75 o 
  -4  -2  12      309.77      296.33     13.35 o 
  -3  -2  12      477.39      395.08     15.25 o 
  -2  -2  12      396.91      356.17     14.13 o 
  -1  -2  12        3.97        2.24      2.37 o 
   0  -2  12        9.31       14.22      2.89 o 
   1  -2  12       83.50       84.30      4.88 o 
   2  -2  12      512.48      510.62     12.10 o 
   3  -2  12      115.82      115.84      5.94 o 
   4  -2  12      175.66      187.42     17.35 o 
   5  -2  12       52.91       59.49      5.13 o 
   6  -2  12      535.20      526.61     20.61 o 
   7  -2  12      127.96      158.44     13.54 o 
  -7  -1  12       62.70       43.73      7.17 o 
  -6  -1  12      289.13      303.45     14.66 o 
  -5  -1  12      222.68      228.47     12.36 o 
  -4  -1  12      370.56      383.47     15.35 o 
  -3  -1  12       62.18       56.10      6.48 o 
  -2  -1  12        8.37        4.54      2.97 o 
  -1  -1  12       36.63       45.11      5.79 o 
   0  -1  12       93.73      109.52      7.75 o 
   1  -1  12       24.01       22.95      3.15 o 
   2  -1  12      556.79      544.35     18.24 o 
   3  -1  12      696.77      646.04     20.78 o 
   4  -1  12       95.21       90.53      7.69 o 
   5  -1  12       38.39       37.58      5.66 o 
   6  -1  12      199.87      199.90     10.92 o 
   7  -1  12      203.98      178.79     10.68 o 
  -7   0  12       22.99       26.36      5.99 o 
  -6   0  12       95.98      100.93      9.13 o 
  -5   0  12      207.14      213.57     11.91 o 
  -4   0  12      359.27      340.75     14.34 o 
  -3   0  12      254.87      235.79     11.59 o 
  -2   0  12      166.19      153.66      9.19 o 
  -1   0  12      132.70      128.79      8.27 o 
   0   0  12      610.29      630.23     19.36 o 
   1   0  12      384.20      379.57     14.34 o 
   2   0  12      289.23      299.36     12.70 o 
   3   0  12     2140.54     2195.10     43.95 o 
   4   0  12      239.66      240.75     11.65 o 
   5   0  12       81.51       75.82      7.30 o 
   6   0  12      306.34      299.56     13.57 o 
   7   0  12      608.74      615.24     20.41 o 
   8   0  12      193.45      188.53     11.35 o 
  -7   1  12       23.71       25.19      5.73 o 
  -6   1  12       19.92       29.74      5.96 o 
  -5   1  12       11.30        7.62      3.62 o 
  -4   1  12      128.10      118.18      8.64 o 
  -3   1  12        3.06        3.75      3.14 o 
  -2   1  12      166.88      170.05     10.06 o 
  -1   1  12     1258.03     1168.81     28.04 o 
   0   1  12       39.23       37.12      5.64 o 
   1   1  12       10.34       16.37      3.88 o 
   2   1  12       34.58       26.94      5.02 o 
   3   1  12        9.86       15.07      4.11 o 
   4   1  12      183.87      159.89      9.47 o 
   5   1  12       16.36       13.03      4.22 o 
   6   1  12      115.72      135.53      9.30 o 
   7   1  12      172.40      189.02     11.22 o 
   8   1  12      161.43      178.21     11.33 o 
  -6   2  12      101.15      116.39      9.17 o 
  -5   2  12        7.47        8.29      3.66 o 
  -4   2  12      489.90      466.72     16.99 o 
  -3   2  12      155.67      160.71      9.75 o 
  -2   2  12      576.74      553.24     18.26 o 
  -1   2  12      150.11      148.82      9.11 o 
   0   2  12     1625.93     1731.85     37.25 o 
   1   2  12      992.12     1023.71     26.27 o 
   2   2  12       81.32       70.46      7.17 o 
   3   2  12      111.14      130.30      8.81 o 
   4   2  12        3.64        2.11      2.84 o 
   5   2  12      682.61      691.42     21.45 o 
   6   2  12      124.37      130.21      9.22 o 
   7   2  12        8.90       17.53      4.67 o 
   8   2  12      187.38      211.63     12.42 o 
  -6   3  12       97.01      111.19      7.13 o 
  -5   3  12        3.36        4.47      2.85 o 
  -4   3  12     1090.84     1078.54     27.69 o 
  -3   3  12     1039.05      988.29     26.14 o 
  -2   3  12       74.60       68.95      7.06 o 
  -1   3  12      398.86      370.31     14.49 o 
   0   3  12      103.90      103.04      7.84 o 
   1   3  12       43.92       49.53      6.27 o 
   2   3  12       60.66       67.42      7.28 o 
   3   3  12        0.33        0.84      2.93 o 
   4   3  12      113.15       92.83      8.12 o 
   5   3  12      534.51      551.24     19.01 o 
   6   3  12      191.41      182.82     11.07 o 
   7   3  12        3.11        2.63      3.06 o 
   8   3  12      204.82      191.35     11.80 o 
  -6   4  12      144.06      141.30     13.18 o 
  -5   4  12        5.30        4.39      2.88 o 
  -4   4  12      116.85      108.60      6.62 o 
  -3   4  12      440.33      419.33     15.89 o 
  -2   4  12      528.32      561.66     18.63 o 
  -1   4  12      545.65      577.47     18.78 o 
   0   4  12       89.43       95.98      7.69 o 
   1   4  12       22.12       32.62      5.62 o 
   2   4  12       37.54       40.17      4.05 o 
   3   4  12        2.90        3.25      2.48 o 
   4   4  12      158.02      140.76      6.88 o 
   5   4  12      472.97      466.25     12.94 o 
   6   4  12      390.47      407.46     16.75 o 
   7   4  12       45.20       57.15      7.39 o 
   8   4  12       82.74       95.48      9.28 o 
  -5   5  12      159.28      195.46     14.58 o 
  -4   5  12        1.51       -3.66      4.22 o 
  -3   5  12      103.90      113.08     15.25 o 
  -2   5  12       40.62       39.15      5.81 o 
  -1   5  12       56.08       55.02      6.40 o 
   0   5  12      325.98      356.94     14.71 o 
   1   5  12      131.59      134.35      9.30 o 
   2   5  12      232.84      213.72     11.63 o 
   3   5  12       13.26       12.60      3.24 o 
   4   5  12        0.89       -1.05      2.47 o 
   5   5  12        1.75        1.88      2.68 o 
   6   5  12      199.30      204.62      9.06 o 
   7   5  12       47.07       51.30      5.76 o 
  -4   6  12      239.49      259.42     16.28 o 
  -3   6  12       12.76        8.42      5.75 o 
  -2   6  12       62.73       69.10      9.88 o 
  -1   6  12       36.50       37.51      5.68 o 
   0   6  12      191.44      209.26     11.48 o 
   1   6  12       79.63       81.89      8.03 o 
   2   6  12       44.24       58.23      7.28 o 
   3   6  12      160.51      141.81      6.98 o 
   4   6  12      138.97      108.38      6.65 o 
   5   6  12       26.51       24.86      4.21 o 
   6   6  12      101.21      103.40      7.12 o 
   7   6  12      123.33      130.35      7.93 o 
  -3   7  12       53.95       50.32      9.52 o 
  -2   7  12       83.30       68.46     10.08 o 
   0   7  12      331.01      343.25     14.73 o 
   1   7  12       32.07       37.36      6.24 o 
   2   7  12      228.20      194.00     11.43 o 
   3   7  12       86.78       89.50      6.08 o 
   4   7  12       56.61       48.23      5.14 o 
   5   7  12       61.78       72.82      6.12 o 
   6   7  12       25.78       28.01      4.77 o 
   7   7  12       83.15      100.07     11.26 o 
  -2   8  12       21.12       19.01      7.52 o 
  -1   8  12      103.69      116.09     11.93 o 
   2   8  12       20.18       20.91      5.32 o 
   3   8  12      111.31      131.53      9.99 o 
   4   8  12        3.02        1.14      3.08 o 
   5   8  12        0.50        0.67      4.48 o 
   6   8  12        4.83        7.56      3.80 o 
   4   9  12        8.76       10.08      3.53 o 
  -4  -8  13      153.82      173.35     11.26 o 
  -1  -8  13       54.50       72.78      8.57 o 
   0  -8  13      248.30      251.30     14.38 o 
   1  -8  13       82.49       95.39      9.95 o 
  -5  -7  13       50.95       60.55      8.01 o 
  -4  -7  13       15.90       18.97      5.06 o 
  -3  -7  13       59.22       73.37      7.67 o 
  -2  -7  13       45.73       51.44      6.72 o 
   0  -7  13       52.83       57.37      7.58 o 
   1  -7  13        2.11        4.61      4.37 o 
   2  -7  13       16.04       13.98      5.81 o 
   3  -7  13      243.16      251.51     15.31 o 
  -6  -6  13      130.08      136.42     10.79 o 
  -5  -6  13        9.38       10.08      4.69 o 
  -4  -6  13       12.41       28.17      5.58 o 
  -3  -6  13       39.02       41.19      6.22 o 
  -2  -6  13      197.93      192.02     10.77 o 
  -1  -6  13        5.46        4.76      3.27 o 
   0  -6  13      125.97      130.90      9.82 o 
   1  -6  13      307.65      285.00     14.58 o 
   2  -6  13      217.23      201.68     12.86 o 
   3  -6  13        1.93       -3.49      3.49 o 
   4  -6  13      378.50      443.29     20.11 o 
  -6  -5  13      100.26      126.68     10.81 o 
  -5  -5  13       63.06       57.77      7.77 o 
  -4  -5  13       43.89       35.90      6.22 o 
  -3  -5  13       87.04       87.19      8.03 o 
  -2  -5  13      414.30      389.26     15.44 o 
  -1  -5  13        0.05       -1.81      2.43 o 
   0  -5  13      393.34      427.41     11.37 o 
   1  -5  13     1191.65     1213.19     31.44 o 
   2  -5  13      641.21      623.12     21.43 o 
   3  -5  13       10.59       13.20      4.61 o 
   4  -5  13      160.90      177.27     12.90 o 
   5  -5  13      214.78      233.79     15.53 o 
  -6  -4  13      385.04      398.67     17.53 o 
  -5  -4  13      112.29      128.86      9.82 o 
  -4  -4  13       17.74       29.16      5.49 o 
  -3  -4  13      270.98      222.59     11.87 o 
  -2  -4  13      398.67      383.54     15.22 o 
  -1  -4  13       70.18       57.82      6.61 o 
   0  -4  13      462.85      446.16     11.34 o 
   1  -4  13      100.68      108.73     16.43 o 
   2  -4  13       31.74       40.56      4.96 o 
   3  -4  13      337.62      343.94     10.67 o 
   4  -4  13       99.66      106.74     10.34 o 
   5  -4  13      190.30      227.31     14.90 o 
   6  -4  13      363.58      432.29     21.40 o 
  -7  -3  13       11.02       19.81      5.73 o 
  -6  -3  13       91.64      103.56      9.71 o 
  -5  -3  13      216.76      264.30     13.67 o 
  -4  -3  13       12.24       17.49      4.74 o 
  -3  -3  13      130.58       93.87      8.31 o 
  -2  -3  13      110.58      113.01      8.31 o 
  -1  -3  13      992.33      945.35     25.13 o 
   0  -3  13      255.39      253.13     12.04 o 
   1  -3  13       86.56       89.17      6.76 o 
   2  -3  13      112.69      141.44      9.19 o 
   3  -3  13       67.69       65.24      5.85 o 
   4  -3  13       55.76       49.92      4.94 o 
   5  -3  13      390.38      408.26     18.80 o 
   6  -3  13      354.63      413.15     20.41 o 
  -7  -2  13        2.81        0.95      4.11 o 
  -6  -2  13      234.40      211.22     12.68 o 
  -5  -2  13      536.34      502.49     19.01 o 
  -4  -2  13      378.14      352.96     15.29 o 
  -3  -2  13       48.77       38.46      6.14 o 
  -2  -2  13      484.05      429.36     16.34 o 
  -1  -2  13      138.22      166.37      9.97 o 
   0  -2  13      198.89      187.88     10.25 o 
   1  -2  13        4.97       10.10      2.46 o 
   2  -2  13      101.05      121.88      6.10 o 
   3  -2  13      379.17      393.26     12.96 o 
   4  -2  13        1.51        3.99      3.43 o 
   5  -2  13        6.30        8.32      2.88 o 
   6  -2  13      558.71      605.44     15.55 o 
   7  -2  13      366.50      427.08     21.94 o 
  -7  -1  13        8.75        5.94      4.24 o 
  -6  -1  13      116.57      110.94      9.91 o 
  -5  -1  13      112.35      132.39      9.93 o 
  -4  -1  13      125.86      129.07      9.50 o 
  -3  -1  13      609.05      550.75     18.89 o 
  -2  -1  13       59.02       59.41      6.87 o 
  -1  -1  13       52.32       58.98      6.80 o 
   0  -1  13       27.67       30.23      5.38 o 
   1  -1  13       21.17       25.21      3.32 o 
   2  -1  13       14.74        6.58      2.44 o 
   3  -1  13      295.76      307.87      9.69 o 
   4  -1  13      547.61      542.02     13.65 o 
   5  -1  13      105.59       99.61      8.55 o 
   6  -1  13      102.46       89.08      8.31 o 
   7  -1  13      436.72      410.04     16.62 o 
  -6   0  13       19.32       14.30      4.85 o 
  -5   0  13      176.21      160.47     10.62 o 
  -4   0  13       54.27       53.64      7.06 o 
  -3   0  13      654.80      624.22     20.35 o 
  -2   0  13      418.46      372.30     15.12 o 
  -1   0  13       12.82       10.12      3.85 o 
   0   0  13      796.55      806.39     22.91 o 
   1   0  13      130.41      136.33      8.96 o 
   2   0  13      333.36      279.89     12.96 o 
   3   0  13     1986.36     1997.31     42.31 o 
   4   0  13      390.84      369.69     15.10 o 
   5   0  13        0.89        2.20      2.89 o 
   6   0  13       21.79       24.74      4.97 o 
   7   0  13      152.41      148.28     10.29 o 
  -6   1  13       49.21       37.55      6.55 o 
  -5   1  13        0.80       -2.78      2.78 o 
  -4   1  13       54.63       53.43      6.96 o 
  -3   1  13       63.61       79.95      7.86 o 
  -2   1  13      441.84      411.96     16.04 o 
  -1   1  13       20.31       18.02      4.67 o 
   0   1  13       19.43       13.20      4.35 o 
   1   1  13      100.60       98.65      7.99 o 
   2   1  13      127.28      141.91      9.41 o 
   3   1  13       30.90       33.29      5.68 o 
   4   1  13      381.57      389.87     15.65 o 
   5   1  13      320.47      305.56     13.93 o 
   6   1  13        8.18        7.41      3.57 o 
   7   1  13       60.67       89.13      8.87 o 
  -6   2  13      210.49      209.57     12.45 o 
  -5   2  13        0.50        1.46      2.99 o 
  -4   2  13        1.25        5.40      3.64 o 
  -3   2  13       49.46       46.90      6.61 o 
  -2   2  13      656.87      644.16     20.78 o 
  -1   2  13      174.32      165.51      9.99 o 
   0   2  13      432.07      434.31     16.84 o 
   1   2  13     1207.90     1222.83     30.30 o 
   2   2  13       17.83       18.43      4.85 o 
   3   2  13      123.06      137.43      9.35 o 
   4   2  13      339.28      364.82     15.48 o 
   5   2  13      105.84      112.92      8.87 o 
   6   2  13       72.69       78.12      8.23 o 
   7   2  13       83.02       81.25      8.61 o 
  -5   3  13      142.25      150.24     10.29 o 
  -4   3  13       59.98       68.00      7.60 o 
  -3   3  13        2.92        2.22      3.08 o 
  -2   3  13      425.38      446.26     16.95 o 
  -1   3  13        2.36        5.04      3.19 o 
   0   3  13       28.19       26.14      5.58 o 
   1   3  13        6.53        3.27      3.21 o 
   2   3  13      365.00      425.27     16.95 o 
   3   3  13       70.29       84.67      8.42 o 
   4   3  13       68.76       80.41      8.20 o 
   5   3  13      542.20      541.66     19.53 o 
   6   3  13        5.70        7.00      3.73 o 
   7   3  13       32.46       39.58      6.42 o 
  -5   4  13       78.50       97.50      8.72 o 
  -4   4  13      135.79      114.67      8.89 o 
  -3   4  13       27.78       26.36      5.56 o 
  -2   4  13       52.04       61.56      7.00 o 
  -1   4  13      263.74      242.08     12.34 o 
   0   4  13        7.10        5.96      3.68 o 
   1   4  13      186.57      196.34     11.37 o 
   2   4  13       16.78       20.78      5.13 o 
   3   4  13      168.61      160.86     10.47 o 
   4   4  13       53.73       45.80      6.85 o 
   5   4  13     1046.57     1066.37     29.44 o 
   6   4  13      961.35      937.51     27.76 o 
   7   4  13       32.55       38.16      6.42 o 
  -4   5  13       16.38       19.53      7.47 o 
  -3   5  13        2.97       -0.04      2.78 o 
  -2   5  13       35.10       36.84      5.96 o 
  -1   5  13      137.11      151.98      9.71 o 
   0   5  13      198.84      191.09     11.37 o 
   1   5  13       21.01       16.99      4.87 o 
   2   5  13      478.89      460.86     18.15 o 
   3   5  13        5.32       13.01      4.63 o 
   4   5  13       34.32       37.64      4.77 o 
   5   5  13      245.15      266.13     10.24 o 
   6   5  13      120.06      136.25      7.68 o 
   7   5  13      127.65      132.04     10.75 o 
  -1   6  13       84.72       94.58      8.38 o 
   0   6  13      173.33      186.03     11.39 o 
   1   6  13       83.58       78.88      8.29 o 
   2   6  13       33.26       47.18      7.45 o 
   3   6  13      400.88      403.58     17.12 o 
   4   6  13      898.23      896.60     26.66 o 
   5   6  13        9.64        8.64      3.45 o 
   6   6  13      287.35      289.20     15.42 o 
   0   7  13      180.83      198.50     11.80 o 
   1   7  13      125.83      136.65      9.97 o 
   2   7  13       36.09       29.91      6.48 o 
   3   7  13      134.03      156.33     10.98 o 
   4   7  13      517.91      577.34     15.06 o 
   5   7  13       40.10       40.22      6.64 o 
   6   7  13        1.46        2.06      8.62 o 
   2   8  13        1.50        6.37      3.75 o 
   3   8  13        9.76        7.21      4.52 o 
   4   8  13      415.00      408.15     17.96 o 
  -4  -7  14       35.24       49.98      7.60 o 
  -3  -7  14       32.63       34.88      6.14 o 
   0  -7  14      354.99      385.47     17.23 o 
   1  -7  14      349.58      393.94     18.15 o 
   2  -7  14       78.04       69.64      9.47 o 
  -5  -6  14      133.22      146.69     11.03 o 
  -4  -6  14       20.18       19.62      5.34 o 
  -3  -6  14       25.69       31.05      5.99 o 
  -2  -6  14      141.06      145.65      9.95 o 
  -1  -6  14       53.54       43.33      6.29 o 
   1  -6  14      413.65      457.05     18.84 o 
   2  -6  14       92.92       93.97      9.84 o 
   3  -6  14        5.82        3.90      5.13 o 
  -5  -5  14       79.68       90.27      9.30 o 
  -4  -5  14        0.59        0.41      2.84 o 
  -3  -5  14       43.51       44.51      6.65 o 
  -2  -5  14      284.12      297.53     13.98 o 
  -1  -5  14      319.10      293.44     13.57 o 
   0  -5  14       26.93       32.90      5.77 o 
   1  -5  14      344.10      361.65     14.46 o 
   2  -5  14      624.34      600.21     21.68 o 
   3  -5  14        1.52       -2.82      3.51 o 
   4  -5  14      160.27      181.62     13.18 o 
  -6  -4  14       17.92       11.69      4.37 o 
  -5  -4  14      138.86      156.33     10.83 o 
  -4  -4  14       24.59       23.84      5.66 o 
  -3  -4  14      152.76      152.20     10.25 o 
  -2  -4  14      640.50      605.33     20.31 o 
  -1  -4  14      214.38      264.54     13.11 o 
   0  -4  14       42.67       45.24      6.27 o 
   1  -4  14      191.92      207.41      8.01 o 
   2  -4  14      175.68      166.04      7.39 o 
   3  -4  14       62.99       54.52      7.90 o 
   4  -4  14        1.52        0.65      4.46 o 
   5  -4  14      420.33      437.59     20.74 o 
  -6  -3  14       42.43       50.52      7.56 o 
  -5  -3  14      219.97      223.97     12.90 o 
  -4  -3  14       93.97       94.04      9.00 o 
  -3  -3  14       81.03       97.33      8.70 o 
  -2  -3  14       59.12       70.67      7.58 o 
  -1  -3  14      468.29      460.26     17.27 o 
   0  -3  14       82.85       79.87      7.86 o 
   1  -3  14      121.02      113.18      8.38 o 
   2  -3  14      981.28     1013.60     28.22 o 
   3  -3  14       18.33       23.17      3.89 o 
   4  -3  14       29.02       18.49      3.67 o 
   5  -3  14        6.70        4.18      4.87 o 
  -6  -2  14       91.02       89.41      9.78 o 
  -5  -2  14      306.31      252.91     13.89 o 
  -4  -2  14      206.11      201.58     11.78 o 
  -3  -2  14       13.35       10.16      4.20 o 
  -2  -2  14      231.38      211.87     11.78 o 
  -1  -2  14        7.51        7.71      3.79 o 
   0  -2  14       48.18       47.20      6.31 o 
   1  -2  14       96.42       67.57      7.17 o 
   2  -2  14      598.06      599.90     16.53 o 
   3  -2  14      983.36     1004.39     19.63 o 
   4  -2  14       49.42       49.16      7.40 o 
   5  -2  14       76.36       95.48      9.81 o 
   6  -2  14       44.56       63.19      5.97 o 
  -6  -1  14       11.26       15.70      5.47 o 
  -5  -1  14      232.50      215.06     13.01 o 
  -4  -1  14      387.24      366.20     16.15 o 
  -3  -1  14      447.95      421.87     16.95 o 
  -2  -1  14       30.17       37.66      6.03 o 
  -1  -1  14      224.82      229.40     12.27 o 
   0  -1  14      215.26      216.67     11.65 o 
   1  -1  14      161.95      159.48     10.29 o 
   2  -1  14        1.29        0.26      2.01 o 
   3  -1  14      460.65      462.53     12.53 o 
   4  -1  14     1009.77      971.64     49.03 o 
   5  -1  14      530.68      508.60     14.00 o 
   6  -1  14      184.79      204.08     15.72 o 
  -6   0  14        0.10       -1.83      3.25 o 
  -5   0  14       91.94       89.92      9.02 o 
  -4   0  14      100.78       83.59      8.53 o 
  -3   0  14      379.15      419.13     17.08 o 
  -2   0  14       23.85       25.22      5.38 o 
  -1   0  14      115.96      118.09      8.76 o 
   0   0  14      659.10      715.11     22.24 o 
   1   0  14      824.23      830.27     24.42 o 
   2   0  14       93.09      102.72      8.20 o 
   3   0  14     1120.20     1144.00     29.91 o 
   4   0  14      308.42      287.04     14.17 o 
   5   0  14        7.44        9.86      3.94 o 
   6   0  14       64.17       73.69      8.29 o 
  -5   1  14        0.13        0.58      3.42 o 
  -4   1  14        6.23        7.56      4.09 o 
  -3   1  14      917.68      919.45     26.70 o 
  -2   1  14       17.87       15.48      4.69 o 
  -1   1  14       18.62       18.35      4.82 o 
   0   1  14      208.18      194.69     11.41 o 
   1   1  14      329.50      314.80     14.41 o 
   2   1  14      837.00      803.55     24.14 o 
   3   1  14       51.06       40.48      6.65 o 
   4   1  14      418.95      411.94     16.97 o 
   5   1  14      412.61      398.37     16.71 o 
   6   1  14        0.54        5.00      3.83 o 
   7   1  14       46.14       49.44      7.26 o 
  -5   2  14       71.33       75.45      8.46 o 
  -4   2  14        0.86       -0.62      3.12 o 
  -3   2  14      424.50      401.09     16.77 o 
  -2   2  14      603.70      628.18     21.25 o 
  -1   2  14        0.65        0.52      3.10 o 
   0   2  14      116.68      113.40      9.22 o 
   1   2  14      609.81      634.36     21.15 o 
   2   2  14      157.05      149.57     10.10 o 
   3   2  14        0.67        1.70      3.36 o 
   4   2  14      207.94      205.19     11.91 o 
   5   2  14      143.80      155.82     10.81 o 
   6   2  14       86.92       84.61      8.91 o 
   7   2  14        3.18       -0.34      3.06 o 
  -5   3  14      134.46      141.00     10.49 o 
  -4   3  14       84.59       66.47      7.77 o 
  -3   3  14      644.81      637.44     21.84 o 
  -2   3  14      618.07      651.26     21.73 o 
  -1   3  14      867.72      837.49     24.61 o 
   0   3  14       35.55       38.61      6.65 o 
   1   3  14       51.78       71.66      8.01 o 
   2   3  14      178.51      168.37     11.03 o 
   3   3  14      247.85      195.98     12.25 o 
   4   3  14       40.94       51.34      7.47 o 
   5   3  14      266.15      252.40     13.70 o 
   6   3  14      133.71      149.21     10.70 o 
   7   3  14       26.74       38.31      6.96 o 
  -4   4  14       26.18       24.05      5.71 o 
  -3   4  14      178.22      186.55     11.63 o 
  -2   4  14      250.55      252.18     13.11 o 
  -1   4  14      122.56      117.47      9.11 o 
   0   4  14      227.00      227.72     12.86 o 
   1   4  14       83.83       91.73      8.83 o 
   2   4  14      227.09      219.69     12.68 o 
   3   4  14      106.71      109.69     10.01 o 
   4   4  14       11.41        9.78      4.69 o 
   5   4  14      189.59      186.14     12.08 o 
   6   4  14      662.56      637.59     22.80 o 
  -3   5  14       11.92       11.48      4.91 o 
  -2   5  14       34.32       34.26      6.14 o 
  -1   5  14      162.29      167.70     10.77 o 
   0   5  14       36.31       45.80      7.13 o 
   1   5  14       30.96       25.54      5.79 o 
   2   5  14      145.20      154.33     11.03 o 
   3   5  14      354.96      385.71     17.18 o 
   4   5  14       36.22       33.68      6.83 o 
   5   5  14        2.41        9.88      5.13 o 
   6   5  14      118.93      129.59     11.37 o 
  -1   6  14      112.77      141.73     10.06 o 
   0   6  14      173.88      209.78     12.51 o 
   1   6  14       28.58       22.20      5.49 o 
   2   6  14       37.82       45.33      7.30 o 
   3   6  14      442.16      440.97     18.91 o 
   4   6  14      120.01      111.26     10.55 o 
   5   6  14        2.71        4.94      4.39 o 
   0   7  14      187.45      212.97     12.64 o 
   1   7  14      149.45      162.19     11.24 o 
   2   7  14        0.24       -2.33      3.60 o 
   3   7  14      724.84      738.89     25.09 o 
   4   7  14      216.89      245.55     14.36 o 
   2   8  14        1.31       -3.40      3.40 o 
  -2  -6  15      110.35       94.43      8.94 o 
  -1  -6  15        0.17       -0.11      3.21 o 
   2  -6  15      121.59      147.61     11.80 o 
  -4  -5  15        0.55        3.27      3.36 o 
  -3  -5  15       83.13      107.43      9.58 o 
  -2  -5  15      769.97      750.15     23.86 o 
  -1  -5  15      118.76      103.36      8.98 o 
   0  -5  15       45.95       48.47      6.68 o 
   1  -5  15      941.16      902.99     25.75 o 
   2  -5  15      482.73      463.71     19.34 o 
   3  -5  15       77.70       66.93      8.89 o 
  -5  -4  15      259.11      278.47     14.94 o 
  -4  -4  15       24.36       36.33      6.65 o 
  -3  -4  15      172.32      146.52     10.49 o 
  -2  -4  15      300.78      272.59     13.65 o 
  -1  -4  15      125.19      132.63      9.73 o 
   0  -4  15       31.38       27.35      5.36 o 
   1  -4  15      118.54      144.15     10.01 o 
   2  -4  15       97.57       99.71      6.33 o 
   3  -4  15       51.15       61.13      8.36 o 
   4  -4  15      151.02      159.67     12.88 o 
  -5  -3  15      149.78      170.81     11.65 o 
  -4  -3  15      131.26      121.49      9.78 o 
  -3  -3  15        4.03        7.21      3.88 o 
  -2  -3  15      302.90      269.71     13.59 o 
  -1  -3  15      354.95      371.35     16.04 o 
   0  -3  15      354.32      360.15     15.68 o 
   1  -3  15       98.58       97.10      8.57 o 
   2  -3  15      333.23      364.96     11.21 o 
   3  -3  15      136.75      160.27     15.85 o 
   4  -3  15       13.37       20.16      3.91 o 
   5  -3  15        2.10        1.87      4.52 o 
  -5  -2  15      164.43      166.69     11.82 o 
  -4  -2  15      318.68      319.19     15.59 o 
  -3  -2  15       41.55       40.61      6.59 o 
  -2  -2  15       32.26       35.06      6.31 o 
  -1  -2  15      293.45      282.89     13.95 o 
   0  -2  15       93.87      104.98      8.53 o 
   1  -2  15       41.33       48.56      6.70 o 
   2  -2  15      128.09      138.29     10.10 o 
   3  -2  15       75.02       83.14     10.45 o 
   4  -2  15       34.35       33.07      4.60 o 
   5  -2  15       77.30       69.37     10.09 o 
  -5  -1  15       66.57       60.34      8.33 o 
  -4  -1  15      285.11      272.55     14.49 o 
  -3  -1  15      118.67      110.70      9.69 o 
  -2  -1  15        1.06       -2.80      2.80 o 
  -1  -1  15      150.22      158.51     10.51 o 
   0  -1  15      671.06      649.41     21.36 o 
   1  -1  15      171.14      164.32     10.72 o 
   2  -1  15        0.14       -0.32      2.58 o 
   3  -1  15      144.78      134.93      7.13 o 
   4  -1  15      766.01      760.02     24.31 o 
   5  -1  15      567.84      538.34     14.89 o 
  -5   0  15       15.78       27.76      6.44 o 
  -4   0  15       18.40       10.34      4.65 o 
  -3   0  15       34.15       41.47      7.00 o 
  -2   0  15       25.02       25.35      5.77 o 
  -1   0  15       96.84       98.06      9.13 o 
   0   0  15      374.58      349.00     15.55 o 
   1   0  15      562.28      585.44     20.89 o 
   2   0  15      135.93      125.18      9.65 o 
   3   0  15      699.53      730.66     16.49 o 
   4   0  15      269.42      258.75     14.02 o 
   5   0  15       53.71       59.33      8.08 o 
   6   0  15       39.62       43.89      7.28 o 
  -5   1  15       27.73       19.68      5.47 o 
  -4   1  15       27.46       26.55      5.79 o 
  -3   1  15       25.53       32.34      6.52 o 
  -2   1  15      142.36      151.38     10.68 o 
  -1   1  15       40.69       30.34      6.09 o 
   0   1  15      286.38      335.60     15.65 o 
   1   1  15      529.56      549.56     20.20 o 
   2   1  15       76.62       95.31      9.09 o 
   3   1  15       16.88       17.21      4.69 o 
   4   1  15      478.42      501.78     19.70 o 
   5   1  15      135.36      129.14     10.23 o 
   6   1  15       10.51        9.73      4.13 o 
  -4   2  15       25.76       26.70      5.90 o 
  -3   2  15       31.25       34.28      6.48 o 
  -2   2  15      105.09      120.63     10.10 o 
  -1   2  15      128.54      116.56      9.82 o 
   0   2  15      155.56      146.34     10.64 o 
   1   2  15      717.78      735.07     23.99 o 
   2   2  15      368.68      379.23     16.45 o 
   3   2  15       46.51       43.97      6.72 o 
   4   2  15       50.05       66.43      8.36 o 
   5   2  15       98.90       87.79      9.17 o 
   6   2  15        5.89       11.52      4.31 o 
  -4   3  15       68.32       70.24      8.46 o 
  -3   3  15      270.02      293.72     15.10 o 
  -2   3  15      270.77      298.50     15.01 o 
  -1   3  15       96.94       97.76      9.11 o 
   0   3  15        3.25        5.19      4.11 o 
   1   3  15     1295.02     1401.22     35.60 o 
   2   3  15      267.78      244.97     13.52 o 
   3   3  15      143.19      131.48     11.18 o 
   4   3  15        2.90       -3.06      3.06 o 
   5   3  15      153.26      179.46     12.10 o 
   6   3  15      120.50      129.70     10.34 o 
  -3   4  15      272.37      321.71     15.78 o 
  -2   4  15       51.65       59.84      7.92 o 
  -1   4  15      108.08      120.07      9.60 o 
   0   4  15       15.45       14.28      5.02 o 
   1   4  15        4.83        5.99      4.20 o 
   2   4  15      633.81      670.41     23.39 o 
   3   4  15      109.69       76.10      9.19 o 
   4   4  15        8.01        5.13      4.31 o 
   5   4  15      146.39      147.72     11.35 o 
  -2   5  15       46.81       41.09      6.76 o 
  -1   5  15       73.21       84.24      8.87 o 
   0   5  15      270.73      262.32     14.32 o 
   1   5  15        1.74       -1.16      3.77 o 
   2   5  15       50.64       49.27      7.92 o 
   3   5  15      488.39      545.28     21.66 o 
   4   5  15      131.23      156.31     11.89 o 
   5   5  15        2.54        0.17      3.77 o 
  -1   6  15      177.60      178.77     11.78 o 
   0   6  15      160.29      206.59     12.81 o 
   1   6  15       43.58       49.87      8.14 o 
   2   6  15      178.92      179.74     12.23 o 
   3   6  15      227.00      257.63     15.20 o 
   4   6  15      194.18      211.53     13.59 o 
   2   7  15        6.31        1.98      4.18 o 
   0  -5  16        0.63       -0.54      3.10 o 
  -3  -4  16      118.14      128.71     10.16 o 
  -2  -4  16      235.51      226.69     13.09 o 
  -1  -4  16      341.04      314.78     15.18 o 
   0  -4  16      161.15      195.53     11.93 o 
   1  -4  16       33.16       25.30      5.64 o 
   3  -4  16       47.48       40.27      7.49 o 
  -4  -3  16      165.28      163.14     11.65 o 
  -3  -3  16       31.15       21.68      5.38 o 
  -2  -3  16      175.06      154.68     11.03 o 
  -1  -3  16      316.86      343.42     16.02 o 
   0  -3  16      177.90      201.49     12.21 o 
   1  -3  16        1.85        3.94      3.34 o 
   2  -3  16      132.48      160.04     10.83 o 
   3  -3  16       73.96       71.79      6.16 o 
  -4  -2  16      467.39      483.58     19.90 o 
  -3  -2  16       26.87       33.12      6.31 o 
  -2  -2  16       72.73       64.17      8.27 o 
  -1  -2  16      152.31      165.49     11.09 o 
   0  -2  16      406.00      442.24     18.11 o 
   1  -2  16       42.81       51.16      7.21 o 
   2  -2  16        0.30        1.29      3.32 o 
   3  -2  16      300.98      299.19     14.94 o 
   4  -2  16       49.39       59.71      5.77 o 
  -4  -1  16       83.36       76.60      9.19 o 
  -3  -1  16      183.39      201.75     12.70 o 
  -2  -1  16       16.94       16.26      4.54 o 
  -1  -1  16      105.02      107.75      9.88 o 
   0  -1  16      251.48      274.90     14.13 o 
   1  -1  16      137.05      133.40      9.95 o 
   2  -1  16        2.95        1.01      3.17 o 
   3  -1  16      227.39      225.22     13.05 o 
   4  -1  16      413.97      439.17     13.30 o 
  -4   0  16      158.37      172.05     12.30 o 
  -3   0  16      216.43      244.95     14.15 o 
  -2   0  16      137.92      157.07     11.54 o 
  -1   0  16       18.43       26.81      6.09 o 
   0   0  16      312.82      340.56     15.61 o 
   1   0  16      164.82      175.87     11.39 o 
   2   0  16      359.08      354.94     16.26 o 
   3   0  16       70.23       88.76      9.15 o 
   4   0  16      146.01      151.85      7.81 o 
   5   0  16       21.37       19.63      4.12 o 
  -4   1  16        0.60       -2.99      2.99 o 
  -3   1  16       77.16       73.11      8.87 o 
  -2   1  16      189.97      196.04     12.60 o 
  -1   1  16        7.91        6.16      4.48 o 
   0   1  16      580.95      562.48     21.04 o 
   1   1  16      278.59      280.80     14.75 o 
   2   1  16      111.01      110.92      9.88 o 
   3   1  16       36.52       56.01      7.80 o 
   4   1  16       95.49       89.39      9.56 o 
   5   1  16      165.11      192.81     12.60 o 
  -3   2  16        2.35        2.99      4.01 o 
  -2   2  16      221.47      232.95     13.72 o 
  -1   2  16      148.85      138.46     10.59 o 
   0   2  16       48.06       45.44      7.62 o 
   1   2  16      249.56      260.71     14.71 o 
   2   2  16      224.17      203.97     12.42 o 
   3   2  16       88.55      103.90      9.93 o 
   4   2  16        9.99       10.34      4.41 o 
   5   2  16       47.37       60.57      8.25 o 
  -3   3  16        2.28        3.14      3.90 o 
  -2   3  16      241.82      223.05     13.48 o 
  -1   3  16      164.10      163.83     11.74 o 
   0   3  16       11.19       11.56      4.65 o 
   1   3  16      146.94      163.42     11.91 o 
   2   3  16      250.99      269.21     14.99 o 
   3   3  16       30.77       30.30      6.46 o 
   4   3  16       27.34       25.26      6.03 o 
   5   3  16        6.72        6.59      3.55 o 
  -2   4  16      150.84      183.62     12.36 o 
  -1   4  16      181.47      189.82     12.62 o 
   0   4  16        0.74        5.36      4.50 o 
   1   4  16      123.05      141.97     11.37 o 
   2   4  16       83.10       78.06      9.52 o 
   3   4  16      223.11      258.02     14.94 o 
   4   4  16        1.74        3.94      4.63 o 
  -1   5  16       26.15       36.16      6.89 o 
   0   5  16      105.70      113.44     10.59 o 
   1   5  16        6.71        7.69      5.04 o 
   2   5  16      207.06      227.48     14.10 o 
   3   5  16      100.99       91.52     10.34 o 
  -2  -3  17       69.28       64.26      8.36 o 
  -1  -3  17      410.29      465.92     19.38 o 
   0  -3  17      107.17      139.06     10.68 o 
   1  -3  17        0.73        0.43      3.38 o 
   2  -3  17       49.49       61.13      8.03 o 
  -2  -2  17        0.02        1.01      3.27 o 
  -1  -2  17      203.38      228.06     13.50 o 
   0  -2  17      213.19      242.32     13.91 o 
   1  -2  17      101.44      104.46      9.58 o 
   2  -2  17        1.33        7.88      3.75 o 
  -2  -1  17      111.92      145.50     11.09 o 
  -1  -1  17      135.84      142.14     10.92 o 
   0  -1  17      186.88      199.66     12.49 o 
   1  -1  17      220.66      244.04     13.82 o 
   2  -1  17       34.72       31.03      6.61 o 
   3  -1  17       88.32       95.20      9.71 o 
  -2   0  17       45.62       34.28      7.21 o 
  -1   0  17       34.06       60.96      8.31 o 
   0   0  17      331.91      365.73     16.97 o 
   1   0  17      348.96      386.31     17.64 o 
   2   0  17      110.56      132.45     10.64 o 
   3   0  17       24.44       23.97      5.66 o 
  -2   1  17      137.50      138.25     11.74 o 
  -1   1  17        6.95        9.75      5.36 o 
   0   1  17       79.11       72.81      9.00 o 
   1   1  17      237.76      262.39     14.38 o 
   2   1  17       81.57      101.77     10.14 o 
   3   1  17        1.11        0.24      2.80 o 
  -2   2  17      271.40      302.96     16.06 o 
  -1   2  17      199.33      201.73     13.46 o 
   0   2  17        0.61       -2.63      2.63 o 
   1   2  17      206.11      216.52     14.02 o 
   2   2  17      444.01      450.68     19.47 o 
   3   2  17       85.35       91.95      9.73 o 
  -1   3  17      270.08      306.27     16.26 o 
   0   3  17       25.35       25.60      6.48 o 
   1   3  17        5.90        0.60      4.31 o 
   2   3  17      328.36      340.53     17.29 o 
   3   3  17       80.46       84.86     10.01 o 
   1   4  17        2.59        4.82      4.59 o 
                                                 
